# Supplementary material for: Development of Transiently Strainable Benzocycloheptenes for Catalyst-Free, Visible-Light-Mediated [3 + 2]-Cycloadditions
Source: Bioconjug Chem. 2025 Feb 4;36(2):302–8. doi: 10.1021/acs.bioconjchem.4c00595 (PMC11843616; doi:10.1021/acs.bioconjchem.4c00595)
Supplement: Supplementary file 2 — bc4c00595_si_002.zip [file bc4c00595_si_002.zip]

Archive with 2,211 entries (1,894 files):
- NMR/
- NMR/1a/
- NMR/1a/Primary_NMR_Data_files/
- NMR/1a/Primary_NMR_Data_files/13C/
- NMR/1a/Primary_NMR_Data_files/13C/acqu
- NMR/1a/Primary_NMR_Data_files/13C/acqus
- NMR/1a/Primary_NMR_Data_files/13C/audita.txt
- NMR/1a/Primary_NMR_Data_files/13C/cpdprg2
- NMR/1a/Primary_NMR_Data_files/13C/fid
- NMR/1a/Primary_NMR_Data_files/13C/format.temp
- NMR/1a/Primary_NMR_Data_files/13C/fq1list
- NMR/1a/Primary_NMR_Data_files/13C/pdata/
- NMR/1a/Primary_NMR_Data_files/13C/pdata/1/
- NMR/1a/Primary_NMR_Data_files/13C/pdata/1/1i
- NMR/1a/Primary_NMR_Data_files/13C/pdata/1/1r
- NMR/1a/Primary_NMR_Data_files/13C/pdata/1/auditp.txt
- NMR/1a/Primary_NMR_Data_files/13C/pdata/1/email_sk-bn-tr-ac_11_1.pdf
- NMR/1a/Primary_NMR_Data_files/13C/pdata/1/intrng
- NMR/1a/Primary_NMR_Data_files/13C/pdata/1/outd
- NMR/1a/Primary_NMR_Data_files/13C/pdata/1/parm.txt
- NMR/1a/Primary_NMR_Data_files/13C/pdata/1/peaklist.xml
- NMR/1a/Primary_NMR_Data_files/13C/pdata/1/peakrng
- NMR/1a/Primary_NMR_Data_files/13C/pdata/1/peaks
- NMR/1a/Primary_NMR_Data_files/13C/pdata/1/proc
- NMR/1a/Primary_NMR_Data_files/13C/pdata/1/procs
- NMR/1a/Primary_NMR_Data_files/13C/pdata/1/title
- NMR/1a/Primary_NMR_Data_files/13C/precom.output
- NMR/1a/Primary_NMR_Data_files/13C/prosol_History
- NMR/1a/Primary_NMR_Data_files/13C/pulseprogram
- NMR/1a/Primary_NMR_Data_files/13C/scon2
- NMR/1a/Primary_NMR_Data_files/13C/shimvalues
- NMR/1a/Primary_NMR_Data_files/13C/specpar
- NMR/1a/Primary_NMR_Data_files/13C/stanprogram3932
- NMR/1a/Primary_NMR_Data_files/13C/uxnmr.info
- NMR/1a/Primary_NMR_Data_files/13C/uxnmr.par
- NMR/1a/Primary_NMR_Data_files/13C/vtc_pid_settings
- NMR/1a/Primary_NMR_Data_files/1H/
- NMR/1a/Primary_NMR_Data_files/1H/acqu
- NMR/1a/Primary_NMR_Data_files/1H/acqus
- NMR/1a/Primary_NMR_Data_files/1H/audita.txt
- NMR/1a/Primary_NMR_Data_files/1H/fid
- NMR/1a/Primary_NMR_Data_files/1H/format.temp
- NMR/1a/Primary_NMR_Data_files/1H/fq1list
- NMR/1a/Primary_NMR_Data_files/1H/pdata/
- NMR/1a/Primary_NMR_Data_files/1H/pdata/1/
- NMR/1a/Primary_NMR_Data_files/1H/pdata/1/1i
- NMR/1a/Primary_NMR_Data_files/1H/pdata/1/1r
- NMR/1a/Primary_NMR_Data_files/1H/pdata/1/auditp.txt
- NMR/1a/Primary_NMR_Data_files/1H/pdata/1/email_sk-bn-tr-ac_10_1.pdf
- NMR/1a/Primary_NMR_Data_files/1H/pdata/1/intrng
- NMR/1a/Primary_NMR_Data_files/1H/pdata/1/outd
- NMR/1a/Primary_NMR_Data_files/1H/pdata/1/parm.txt
- NMR/1a/Primary_NMR_Data_files/1H/pdata/1/peaklist.xml
- NMR/1a/Primary_NMR_Data_files/1H/pdata/1/peakrng
- NMR/1a/Primary_NMR_Data_files/1H/pdata/1/peaks
- NMR/1a/Primary_NMR_Data_files/1H/pdata/1/proc
- NMR/1a/Primary_NMR_Data_files/1H/pdata/1/procs
- NMR/1a/Primary_NMR_Data_files/1H/pdata/1/title
- NMR/1a/Primary_NMR_Data_files/1H/precom.output
- NMR/1a/Primary_NMR_Data_files/1H/prosol_History
- NMR/1a/Primary_NMR_Data_files/1H/pulseprogram
- NMR/1a/Primary_NMR_Data_files/1H/scon2
- NMR/1a/Primary_NMR_Data_files/1H/shimvalues
- NMR/1a/Primary_NMR_Data_files/1H/specpar
- NMR/1a/Primary_NMR_Data_files/1H/stanprogram3932
- NMR/1a/Primary_NMR_Data_files/1H/uxnmr.info
- NMR/1a/Primary_NMR_Data_files/1H/uxnmr.par
- NMR/1a/Primary_NMR_Data_files/1H/vtc_pid_settings
- NMR/1a/Processed_spectra/
- NMR/1a/Processed_spectra/13C.mnova
- NMR/1a/Processed_spectra/1H.mnova
- NMR/1b/
- NMR/1b/Primary_NMR_Data_files/
- NMR/1b/Primary_NMR_Data_files/13C/
- NMR/1b/Primary_NMR_Data_files/13C/acqu
- NMR/1b/Primary_NMR_Data_files/13C/acqus
- NMR/1b/Primary_NMR_Data_files/13C/audita.txt
- NMR/1b/Primary_NMR_Data_files/13C/cpdprg2
- NMR/1b/Primary_NMR_Data_files/13C/fid
- NMR/1b/Primary_NMR_Data_files/13C/format.temp
- NMR/1b/Primary_NMR_Data_files/13C/fq1list
- NMR/1b/Primary_NMR_Data_files/13C/pdata/
- NMR/1b/Primary_NMR_Data_files/13C/pdata/1/
- NMR/1b/Primary_NMR_Data_files/13C/pdata/1/1i
- NMR/1b/Primary_NMR_Data_files/13C/pdata/1/1r
- NMR/1b/Primary_NMR_Data_files/13C/pdata/1/auditp.txt
- NMR/1b/Primary_NMR_Data_files/13C/pdata/1/email_sk-adm-26-33_11_1.pdf
- NMR/1b/Primary_NMR_Data_files/13C/pdata/1/intrng
- NMR/1b/Primary_NMR_Data_files/13C/pdata/1/outd
- NMR/1b/Primary_NMR_Data_files/13C/pdata/1/parm.txt
- NMR/1b/Primary_NMR_Data_files/13C/pdata/1/peaklist.xml
- NMR/1b/Primary_NMR_Data_files/13C/pdata/1/peakrng
- NMR/1b/Primary_NMR_Data_files/13C/pdata/1/peaks
- NMR/1b/Primary_NMR_Data_files/13C/pdata/1/proc
- NMR/1b/Primary_NMR_Data_files/13C/pdata/1/procs
- NMR/1b/Primary_NMR_Data_files/13C/pdata/1/title
- NMR/1b/Primary_NMR_Data_files/13C/precom.output
- NMR/1b/Primary_NMR_Data_files/13C/prosol_History
- NMR/1b/Primary_NMR_Data_files/13C/pulseprogram
- NMR/1b/Primary_NMR_Data_files/13C/scon2
- NMR/1b/Primary_NMR_Data_files/13C/shimvalues
- NMR/1b/Primary_NMR_Data_files/13C/specpar
- NMR/1b/Primary_NMR_Data_files/13C/stanprogram3932
- NMR/1b/Primary_NMR_Data_files/13C/uxnmr.info
- NMR/1b/Primary_NMR_Data_files/13C/uxnmr.par
- NMR/1b/Primary_NMR_Data_files/13C/vtc_pid_settings
- NMR/1b/Primary_NMR_Data_files/1H/
- NMR/1b/Primary_NMR_Data_files/1H/acqu
- NMR/1b/Primary_NMR_Data_files/1H/acqus
- NMR/1b/Primary_NMR_Data_files/1H/audita.txt
- NMR/1b/Primary_NMR_Data_files/1H/fid
- NMR/1b/Primary_NMR_Data_files/1H/format.temp
- NMR/1b/Primary_NMR_Data_files/1H/fq1list
- NMR/1b/Primary_NMR_Data_files/1H/pdata/
- NMR/1b/Primary_NMR_Data_files/1H/pdata/1/
- NMR/1b/Primary_NMR_Data_files/1H/pdata/1/1i
- NMR/1b/Primary_NMR_Data_files/1H/pdata/1/1r
- NMR/1b/Primary_NMR_Data_files/1H/pdata/1/auditp.txt
- NMR/1b/Primary_NMR_Data_files/1H/pdata/1/email_sk-adm-26-33_10_1.pdf
- NMR/1b/Primary_NMR_Data_files/1H/pdata/1/intrng
- NMR/1b/Primary_NMR_Data_files/1H/pdata/1/outd
- NMR/1b/Primary_NMR_Data_files/1H/pdata/1/parm.txt
- NMR/1b/Primary_NMR_Data_files/1H/pdata/1/peaklist.xml
- NMR/1b/Primary_NMR_Data_files/1H/pdata/1/peakrng
- NMR/1b/Primary_NMR_Data_files/1H/pdata/1/peaks
- NMR/1b/Primary_NMR_Data_files/1H/pdata/1/proc
- NMR/1b/Primary_NMR_Data_files/1H/pdata/1/procs
- NMR/1b/Primary_NMR_Data_files/1H/pdata/1/title
- NMR/1b/Primary_NMR_Data_files/1H/precom.output
- NMR/1b/Primary_NMR_Data_files/1H/prosol_History
- NMR/1b/Primary_NMR_Data_files/1H/pulseprogram
- NMR/1b/Primary_NMR_Data_files/1H/scon2
- NMR/1b/Primary_NMR_Data_files/1H/shimvalues
- NMR/1b/Primary_NMR_Data_files/1H/specpar
- NMR/1b/Primary_NMR_Data_files/1H/stanprogram3932
- NMR/1b/Primary_NMR_Data_files/1H/uxnmr.info
- NMR/1b/Primary_NMR_Data_files/1H/uxnmr.par
- NMR/1b/Primary_NMR_Data_files/1H/vtc_pid_settings
- NMR/1b/Processed_spectra/
- NMR/1b/Processed_spectra/13C.mnova
- NMR/1b/Processed_spectra/1H.mnova
- NMR/1c/
- NMR/1c/Primary_NMR_Data_files/
- NMR/1c/Primary_NMR_Data_files/13C/
- NMR/1c/Primary_NMR_Data_files/13C/acqu
- NMR/1c/Primary_NMR_Data_files/13C/acqus
- NMR/1c/Primary_NMR_Data_files/13C/audita.txt
- NMR/1c/Primary_NMR_Data_files/13C/cpdprg2
- NMR/1c/Primary_NMR_Data_files/13C/fid
- NMR/1c/Primary_NMR_Data_files/13C/format.temp
- NMR/1c/Primary_NMR_Data_files/13C/fq1list
- NMR/1c/Primary_NMR_Data_files/13C/pdata/
- NMR/1c/Primary_NMR_Data_files/13C/pdata/1/
- NMR/1c/Primary_NMR_Data_files/13C/pdata/1/1i
- NMR/1c/Primary_NMR_Data_files/13C/pdata/1/1r
- NMR/1c/Primary_NMR_Data_files/13C/pdata/1/auditp.txt
- NMR/1c/Primary_NMR_Data_files/13C/pdata/1/email_sk-tr-boc-ac_11_1.pdf
- NMR/1c/Primary_NMR_Data_files/13C/pdata/1/intrng
- NMR/1c/Primary_NMR_Data_files/13C/pdata/1/outd
- NMR/1c/Primary_NMR_Data_files/13C/pdata/1/parm.txt
- NMR/1c/Primary_NMR_Data_files/13C/pdata/1/peaklist.xml
- NMR/1c/Primary_NMR_Data_files/13C/pdata/1/peakrng
- NMR/1c/Primary_NMR_Data_files/13C/pdata/1/peaks
- NMR/1c/Primary_NMR_Data_files/13C/pdata/1/proc
- NMR/1c/Primary_NMR_Data_files/13C/pdata/1/procs
- NMR/1c/Primary_NMR_Data_files/13C/pdata/1/title
- NMR/1c/Primary_NMR_Data_files/13C/precom.output
- NMR/1c/Primary_NMR_Data_files/13C/prosol_History
- NMR/1c/Primary_NMR_Data_files/13C/pulseprogram
- NMR/1c/Primary_NMR_Data_files/13C/scon2
- NMR/1c/Primary_NMR_Data_files/13C/shimvalues
- NMR/1c/Primary_NMR_Data_files/13C/specpar
- NMR/1c/Primary_NMR_Data_files/13C/stanprogram3932
- NMR/1c/Primary_NMR_Data_files/13C/uxnmr.info
- NMR/1c/Primary_NMR_Data_files/13C/uxnmr.par
- NMR/1c/Primary_NMR_Data_files/13C/vtc_pid_settings
- NMR/1c/Primary_NMR_Data_files/1H/
- NMR/1c/Primary_NMR_Data_files/1H/acqu
- NMR/1c/Primary_NMR_Data_files/1H/acqus
- NMR/1c/Primary_NMR_Data_files/1H/audita.txt
- NMR/1c/Primary_NMR_Data_files/1H/fid
- NMR/1c/Primary_NMR_Data_files/1H/format.temp
- NMR/1c/Primary_NMR_Data_files/1H/fq1list
- NMR/1c/Primary_NMR_Data_files/1H/pdata/
- NMR/1c/Primary_NMR_Data_files/1H/pdata/1/
- NMR/1c/Primary_NMR_Data_files/1H/pdata/1/1i
- NMR/1c/Primary_NMR_Data_files/1H/pdata/1/1r
- NMR/1c/Primary_NMR_Data_files/1H/pdata/1/auditp.txt
- NMR/1c/Primary_NMR_Data_files/1H/pdata/1/email_sk-boc-28_10_1.pdf
- NMR/1c/Primary_NMR_Data_files/1H/pdata/1/intrng
- NMR/1c/Primary_NMR_Data_files/1H/pdata/1/outd
- NMR/1c/Primary_NMR_Data_files/1H/pdata/1/parm.txt
- NMR/1c/Primary_NMR_Data_files/1H/pdata/1/peaklist.xml
- NMR/1c/Primary_NMR_Data_files/1H/pdata/1/peakrng
- NMR/1c/Primary_NMR_Data_files/1H/pdata/1/peaks
- NMR/1c/Primary_NMR_Data_files/1H/pdata/1/proc
- NMR/1c/Primary_NMR_Data_files/1H/pdata/1/procs
- NMR/1c/Primary_NMR_Data_files/1H/pdata/1/title
- NMR/1c/Primary_NMR_Data_files/1H/precom.output
- NMR/1c/Primary_NMR_Data_files/1H/prosol_History
- NMR/1c/Primary_NMR_Data_files/1H/pulseprogram
- NMR/1c/Primary_NMR_Data_files/1H/scon2
- NMR/1c/Primary_NMR_Data_files/1H/shimvalues
- NMR/1c/Primary_NMR_Data_files/1H/specpar
- NMR/1c/Primary_NMR_Data_files/1H/stanprogram3932
- NMR/1c/Primary_NMR_Data_files/1H/uxnmr.info
- NMR/1c/Primary_NMR_Data_files/1H/uxnmr.par
- NMR/1c/Primary_NMR_Data_files/1H/vtc_pid_settings
- NMR/1c/Processed_spectra/
- NMR/1c/Processed_spectra/13C.mnova
- NMR/1c/Processed_spectra/1H.mnova
- NMR/1d/
- NMR/1d/Primary_NMR_Data_files/
- NMR/1d/Primary_NMR_Data_files/13C/
- NMR/1d/Primary_NMR_Data_files/13C/acqu
- NMR/1d/Primary_NMR_Data_files/13C/acqus
- NMR/1d/Primary_NMR_Data_files/13C/audita.txt
- NMR/1d/Primary_NMR_Data_files/13C/fid
- NMR/1d/Primary_NMR_Data_files/13C/format.temp
- NMR/1d/Primary_NMR_Data_files/13C/fq1list
- NMR/1d/Primary_NMR_Data_files/13C/pdata/
- NMR/1d/Primary_NMR_Data_files/13C/pdata/1/
- NMR/1d/Primary_NMR_Data_files/13C/pdata/1/1i
- NMR/1d/Primary_NMR_Data_files/13C/pdata/1/1r
- NMR/1d/Primary_NMR_Data_files/13C/pdata/1/auditp.txt
- NMR/1d/Primary_NMR_Data_files/13C/pdata/1/email_sk-p2-sm2-silica-spot2_11_1.pdf
- NMR/1d/Primary_NMR_Data_files/13C/pdata/1/intrng
- NMR/1d/Primary_NMR_Data_files/13C/pdata/1/outd
- NMR/1d/Primary_NMR_Data_files/13C/pdata/1/parm.txt
- NMR/1d/Primary_NMR_Data_files/13C/pdata/1/peaklist.xml
- NMR/1d/Primary_NMR_Data_files/13C/pdata/1/peakrng
- NMR/1d/Primary_NMR_Data_files/13C/pdata/1/peaks
- NMR/1d/Primary_NMR_Data_files/13C/pdata/1/proc
- NMR/1d/Primary_NMR_Data_files/13C/pdata/1/procs
- NMR/1d/Primary_NMR_Data_files/13C/pdata/1/title
- NMR/1d/Primary_NMR_Data_files/13C/precom.output
- NMR/1d/Primary_NMR_Data_files/13C/prosol_History
- NMR/1d/Primary_NMR_Data_files/13C/pulseprogram
- NMR/1d/Primary_NMR_Data_files/13C/scon2
- NMR/1d/Primary_NMR_Data_files/13C/shimvalues
- NMR/1d/Primary_NMR_Data_files/13C/specpar
- NMR/1d/Primary_NMR_Data_files/13C/stanprogram3932
- NMR/1d/Primary_NMR_Data_files/13C/uxnmr.info
- NMR/1d/Primary_NMR_Data_files/13C/uxnmr.par
- NMR/1d/Primary_NMR_Data_files/13C/vtc_pid_settings
- NMR/1d/Primary_NMR_Data_files/19F/
- NMR/1d/Primary_NMR_Data_files/19F/acqu
- NMR/1d/Primary_NMR_Data_files/19F/acqus
- NMR/1d/Primary_NMR_Data_files/19F/audita.txt
- NMR/1d/Primary_NMR_Data_files/19F/cpdprg2
- NMR/1d/Primary_NMR_Data_files/19F/fid
- NMR/1d/Primary_NMR_Data_files/19F/format.temp
- NMR/1d/Primary_NMR_Data_files/19F/fq1list
- NMR/1d/Primary_NMR_Data_files/19F/pdata/
- NMR/1d/Primary_NMR_Data_files/19F/pdata/1/
- NMR/1d/Primary_NMR_Data_files/19F/pdata/1/1i
- NMR/1d/Primary_NMR_Data_files/19F/pdata/1/1r
- NMR/1d/Primary_NMR_Data_files/19F/pdata/1/auditp.txt
- NMR/1d/Primary_NMR_Data_files/19F/pdata/1/email_sk-p2-sm2-silica-spot2_12_1.pdf
- NMR/1d/Primary_NMR_Data_files/19F/pdata/1/intrng
- NMR/1d/Primary_NMR_Data_files/19F/pdata/1/outd
- NMR/1d/Primary_NMR_Data_files/19F/pdata/1/parm.txt
- NMR/1d/Primary_NMR_Data_files/19F/pdata/1/peaklist.xml
- NMR/1d/Primary_NMR_Data_files/19F/pdata/1/peakrng
- NMR/1d/Primary_NMR_Data_files/19F/pdata/1/peaks
- NMR/1d/Primary_NMR_Data_files/19F/pdata/1/proc
- NMR/1d/Primary_NMR_Data_files/19F/pdata/1/procs
- NMR/1d/Primary_NMR_Data_files/19F/pdata/1/title
- NMR/1d/Primary_NMR_Data_files/19F/precom.output
- NMR/1d/Primary_NMR_Data_files/19F/prosol_History
- NMR/1d/Primary_NMR_Data_files/19F/pulseprogram
- NMR/1d/Primary_NMR_Data_files/19F/scon2
- NMR/1d/Primary_NMR_Data_files/19F/shimvalues
- NMR/1d/Primary_NMR_Data_files/19F/specpar
- NMR/1d/Primary_NMR_Data_files/19F/stanprogram3932
- NMR/1d/Primary_NMR_Data_files/19F/uxnmr.info
- NMR/1d/Primary_NMR_Data_files/19F/uxnmr.par
- NMR/1d/Primary_NMR_Data_files/19F/vtc_pid_settings
- NMR/1d/Primary_NMR_Data_files/1H/
- NMR/1d/Primary_NMR_Data_files/1H/acqu
- NMR/1d/Primary_NMR_Data_files/1H/acqus
- NMR/1d/Primary_NMR_Data_files/1H/audita.txt
- NMR/1d/Primary_NMR_Data_files/1H/fid
- NMR/1d/Primary_NMR_Data_files/1H/format.temp
- NMR/1d/Primary_NMR_Data_files/1H/fq1list
- NMR/1d/Primary_NMR_Data_files/1H/pdata/
- NMR/1d/Primary_NMR_Data_files/1H/pdata/1/
- NMR/1d/Primary_NMR_Data_files/1H/pdata/1/1i
- NMR/1d/Primary_NMR_Data_files/1H/pdata/1/1r
- NMR/1d/Primary_NMR_Data_files/1H/pdata/1/auditp.txt
- NMR/1d/Primary_NMR_Data_files/1H/pdata/1/email_sk-p2-sm2-silica-spot2_10_1.pdf
- NMR/1d/Primary_NMR_Data_files/1H/pdata/1/intrng
- NMR/1d/Primary_NMR_Data_files/1H/pdata/1/outd
- NMR/1d/Primary_NMR_Data_files/1H/pdata/1/parm.txt
- NMR/1d/Primary_NMR_Data_files/1H/pdata/1/peaklist.xml
- NMR/1d/Primary_NMR_Data_files/1H/pdata/1/peakrng
- NMR/1d/Primary_NMR_Data_files/1H/pdata/1/peaks
- NMR/1d/Primary_NMR_Data_files/1H/pdata/1/proc
- NMR/1d/Primary_NMR_Data_files/1H/pdata/1/procs
- NMR/1d/Primary_NMR_Data_files/1H/pdata/1/title
[truncated: 1,911 more entries]
