# Supplementary material for: Development of Transiently Strainable Benzocycloheptenes for Catalyst-Free, Visible-Light-Mediated [3 + 2]-Cycloadditions
Source: Bioconjug Chem. 2025 Feb 4;36(2):302–8. doi: 10.1021/acs.bioconjchem.4c00595 (PMC11843616; doi:10.1021/acs.bioconjchem.4c00595)
Supplement: Supplementary file 2 — bc4c00595_si_002.zip [file bc4c00595_si_002.zip › NMR/1a/Primary_NMR_Data_files/13C/audita.txt]

##TITLE= Audit trail, TopSpin 3.6.0
##JCAMPDX= 5.01
##ORIGIN= Bruker BioSpin GmbH
##OWNER= nmrsu
$$ M:/skharba/skharba/sk-bn-tr-ac/11/audita.txt
##AUDIT TRAIL=  $$ (NUMBER, WHEN, WHO, WHERE, PROCESS, VERSION, WHAT)
(   1,<2021-11-01 03:40:10.790 -0500>,<nmrsu>,<PS312NMR>,<go4>,<TopSpin 3.6.0>,
      <created by zg
	started at 2021-11-01 02:41:25.844 -0500,
	POWCHK enabled, PULCHK disabled,
       configuration hash MD5:
       31 EF 33 9E 61 14 16 41 0D E1 3D 02 50 84 19 D8
       data hash MD5: 64K
       E3 BD 45 F9 BD FF 7E E0 A6 AC 6B C1 FF B5 A1 BA>)
(   2,<2021-11-01 03:40:10.950 -0500>,<nmrsu>,<PS312NMR>,<audit>,<TopSpin 3.6.0>,
      <user comment:
       ICON-NMR User ID: skharba
       data hash MD5: 64K
       E3 BD 45 F9 BD FF 7E E0 A6 AC 6B C1 FF B5 A1 BA>)
(   3,<2021-11-01 03:40:24.220 -0500>,<nmrsu>,<PS312NMR>,<dirdata>,<TopSpin 3.6.0>,
      <wrpa from 1 11 "sk-bn-tr-ac" "C:/NMRDATA/skharba"
       data hash MD5: 64K
       E3 BD 45 F9 BD FF 7E E0 A6 AC 6B C1 FF B5 A1 BA>)
##END=

$$ hash MD5
$$ BF DF A3 3C 68 BA 6C F5 05 34 93 AB D4 7C 2F D6
