# Supplementary material for: Development of Transiently Strainable Benzocycloheptenes for Catalyst-Free, Visible-Light-Mediated [3 + 2]-Cycloadditions
Source: Bioconjug Chem. 2025 Feb 4;36(2):302–8. doi: 10.1021/acs.bioconjchem.4c00595 (PMC11843616; doi:10.1021/acs.bioconjchem.4c00595)
Supplement: Supplementary file 2 — bc4c00595_si_002.zip [file bc4c00595_si_002.zip › NMR/1a/Primary_NMR_Data_files/13C/pdata/1/intrng]

P 0
141.803674   141.220400
139.689307   138.887306
137.691596   136.663576
130.918333   129.985095
129.977804   127.688456
127.681165   126.915619
125.544926   124.866871
118.859154   117.459298
83.476328   82.710782
66.349961   65.693779
53.962692   53.284636
35.502087   34.816740
32.782574   32.126392
25.885366   25.236474
1.883663   0.257788
