# Supplementary material for: Development of Transiently Strainable Benzocycloheptenes for Catalyst-Free, Visible-Light-Mediated [3 + 2]-Cycloadditions
Source: Bioconjug Chem. 2025 Feb 4;36(2):302–8. doi: 10.1021/acs.bioconjchem.4c00595 (PMC11843616; doi:10.1021/acs.bioconjchem.4c00595)
Supplement: Supplementary file 2 — bc4c00595_si_002.zip [file bc4c00595_si_002.zip › NMR/1a/Primary_NMR_Data_files/13C/pdata/1/parm.txt]

Current Data Parameters
NAME        sk-bn-tr-ac              
EXPNO                11              
PROCNO                1              

F2 - Acquisition Parameters
Date_          20211101              
Time               3.40 h            
INSTRUM           spect              
PROBHD   Z116098_0222 (              
PULPROG          zgpg30              
TD                65536              
SOLVENT           CD3CN              
NS                 1024              
DS                    4              
SWH           24038.461 Hz           
FIDRES         0.733596 Hz           
AQ            1.3631488 sec          
RG               206.31              
DW               20.800 usec         
DE                 6.50 usec         
TE                298.0 K            
D1           2.00000000 sec          
D11          0.03000000 sec          
TD0                   1              
SFO1        100.6278593 MHz          
NUC1                13C              
P0                 3.33 usec         
P1                10.00 usec         
PLW1        70.00000000 W            
SFO2        400.1516006 MHz          
NUC2                 1H              
CPDPRG[2        waltz65              
PCPD2             90.00 usec         
PLW2        13.89000034 W            
PLW12        0.17148000 W            
PLW13        0.08625400 W            

F2 - Processing parameters
SI                32768              
SF          100.6177288 MHz          
WDW                  EM              
SSB      0              
LB                 1.00 Hz           
GB       0              
PC                 1.40              
