# Supplementary material for: Development of Transiently Strainable Benzocycloheptenes for Catalyst-Free, Visible-Light-Mediated [3 + 2]-Cycloadditions
Source: Bioconjug Chem. 2025 Feb 4;36(2):302–8. doi: 10.1021/acs.bioconjchem.4c00595 (PMC11843616; doi:10.1021/acs.bioconjchem.4c00595)
Supplement: Supplementary file 2 — bc4c00595_si_002.zip [file bc4c00595_si_002.zip › NMR/1a/Primary_NMR_Data_files/13C/pdata/1/peaklist.xml]

<?xml version="1.0" encoding="UTF-8"?>
<PeakList>
  <PeakList1D>
    <PeakList1DHeader creator="nmrsu" date="2021-11-01T03:40:13.080-05:00" expNo="11" name="sk-bn-tr-ac" owner="" procNo="1" source="C:/NMRDATA/skharba">
      <PeakPickDetails>F1=220.137299ppm, F2=-18.771509ppm, MI=0.00cm, MAXI=10000.00cm, PC=1.400
      </PeakPickDetails>
    </PeakList1DHeader>
    <Peak1D F1="171.368454" intensity="9.420070e-002" type="0"/>
    <Peak1D F1="141.420624" intensity="3.973989e+000" type="0"/>
    <Peak1D F1="139.562546" intensity="3.559970e-002" type="0"/>
    <Peak1D F1="139.335739" intensity="3.624902e+000" type="0"/>
    <Peak1D F1="137.350296" intensity="4.991833e-002" type="0"/>
    <Peak1D F1="137.074326" intensity="3.465964e+000" type="0"/>
    <Peak1D F1="136.777054" intensity="4.840464e-002" type="0"/>
    <Peak1D F1="130.709442" intensity="5.838388e-002" type="0"/>
    <Peak1D F1="130.446976" intensity="7.439582e+000" type="0"/>
    <Peak1D F1="130.184723" intensity="6.815381e-002" type="0"/>
    <Peak1D F1="130.039154" intensity="4.664512e-002" type="0"/>
    <Peak1D F1="129.895264" intensity="7.660943e-002" type="0"/>
    <Peak1D F1="129.689529" intensity="1.188930e-001" type="0"/>
    <Peak1D F1="129.433685" intensity="1.500000e+001" type="0"/>
    <Peak1D F1="129.326813" intensity="2.704599e-001" type="0"/>
    <Peak1D F1="129.224503" intensity="1.454137e+001" type="0"/>
    <Peak1D F1="129.121399" intensity="1.598153e-001" type="0"/>
    <Peak1D F1="129.011353" intensity="1.312125e-001" type="0"/>
    <Peak1D F1="128.730606" intensity="6.918797e-002" type="0"/>
    <Peak1D F1="128.523697" intensity="1.680716e-001" type="0"/>
    <Peak1D F1="128.346725" intensity="7.225496e+000" type="0"/>
    <Peak1D F1="128.048386" intensity="7.469486e+000" type="0"/>
    <Peak1D F1="127.843910" intensity="7.115827e-002" type="0"/>
    <Peak1D F1="127.721237" intensity="4.522455e-002" type="0"/>
    <Peak1D F1="127.471199" intensity="8.235228e-002" type="0"/>
    <Peak1D F1="127.305443" intensity="7.922034e+000" type="0"/>
    <Peak1D F1="127.043701" intensity="6.189479e-002" type="0"/>
    <Peak1D F1="125.432091" intensity="5.703625e-002" type="0"/>
    <Peak1D F1="125.158058" intensity="6.667538e+000" type="0"/>
    <Peak1D F1="124.839493" intensity="5.927424e-002" type="0"/>
    <Peak1D F1="118.032722" intensity="8.864232e+000" type="0"/>
    <Peak1D F1="83.319702" intensity="4.443666e-002" type="0"/>
    <Peak1D F1="83.079811" intensity="7.171826e+000" type="0"/>
    <Peak1D F1="66.200829" intensity="6.095267e-002" type="0"/>
    <Peak1D F1="66.039627" intensity="8.075518e+000" type="0"/>
    <Peak1D F1="65.848473" intensity="5.844289e-002" type="0"/>
    <Peak1D F1="60.724163" intensity="3.655322e-001" type="0"/>
    <Peak1D F1="55.285553" intensity="3.579763e-002" type="0"/>
    <Peak1D F1="53.929497" intensity="5.188439e-002" type="0"/>
    <Peak1D F1="53.704605" intensity="7.910850e+000" type="0"/>
    <Peak1D F1="35.157635" intensity="7.041298e+000" type="0"/>
    <Peak1D F1="34.990242" intensity="5.816246e-002" type="0"/>
    <Peak1D F1="34.938210" intensity="4.992446e-002" type="0"/>
    <Peak1D F1="32.624496" intensity="6.520702e-002" type="0"/>
    <Peak1D F1="32.442734" intensity="7.924708e+000" type="0"/>
    <Peak1D F1="32.271854" intensity="5.322609e-002" type="0"/>
    <Peak1D F1="32.086777" intensity="3.810426e-002" type="0"/>
    <Peak1D F1="25.729137" intensity="9.407424e-002" type="0"/>
    <Peak1D F1="25.576357" intensity="7.797416e+000" type="0"/>
    <Peak1D F1="25.399822" intensity="1.070127e-001" type="0"/>
    <Peak1D F1="23.139082" intensity="3.850901e-002" type="0"/>
    <Peak1D F1="20.959881" intensity="2.912762e-001" type="0"/>
    <Peak1D F1="14.335725" intensity="3.668428e-001" type="0"/>
    <Peak1D F1="1.722024" intensity="1.470252e+000" type="0"/>
    <Peak1D F1="1.515856" intensity="5.089658e+000" type="0"/>
    <Peak1D F1="1.310671" intensity="9.928180e+000" type="0"/>
    <Peak1D F1="1.103563" intensity="1.001990e+001" type="0"/>
    <Peak1D F1="0.896399" intensity="1.006041e+001" type="0"/>
    <Peak1D F1="0.691156" intensity="5.117538e+000" type="0"/>
    <Peak1D F1="0.596403" intensity="9.200227e-002" type="0"/>
    <Peak1D F1="0.484775" intensity="1.481855e+000" type="0"/>
  </PeakList1D>
</PeakList>
