# Supplementary material for: Development of Transiently Strainable Benzocycloheptenes for Catalyst-Free, Visible-Light-Mediated [3 + 2]-Cycloadditions
Source: Bioconjug Chem. 2025 Feb 4;36(2):302–8. doi: 10.1021/acs.bioconjchem.4c00595 (PMC11843616; doi:10.1021/acs.bioconjchem.4c00595)
Supplement: Supplementary file 2 — bc4c00595_si_002.zip [file bc4c00595_si_002.zip › NMR/1a/Primary_NMR_Data_files/1H/audita.txt]

##TITLE= Audit trail, TopSpin 3.6.0
##JCAMPDX= 5.01
##ORIGIN= Bruker BioSpin GmbH
##OWNER= nmrsu
$$ M:/skharba/skharba/sk-bn-tr-ac/10/audita.txt
##AUDIT TRAIL=  $$ (NUMBER, WHEN, WHO, WHERE, PROCESS, VERSION, WHAT)
(   1,<2021-11-01 01:32:39.343 -0500>,<nmrsu>,<PS312NMR>,<go4>,<TopSpin 3.6.0>,
      <created by zg
	started at 2021-11-01 01:31:04.533 -0500,
	POWCHK enabled, PULCHK disabled,
       configuration hash MD5:
       31 EF 33 9E 61 14 16 41 0D E1 3D 02 50 84 19 D8
       data hash MD5: 64K
       00 78 5A DD BC 71 AD A3 87 B1 6D 51 B5 0C B9 07>)
(   2,<2021-11-01 01:32:39.493 -0500>,<nmrsu>,<PS312NMR>,<audit>,<TopSpin 3.6.0>,
      <user comment:
       ICON-NMR User ID: skharba
       data hash MD5: 64K
       00 78 5A DD BC 71 AD A3 87 B1 6D 51 B5 0C B9 07>)
(   3,<2021-11-01 01:32:43.423 -0500>,<nmrsu>,<PS312NMR>,<dirdata>,<TopSpin 3.6.0>,
      <wrpa from 1 10 "sk-bn-tr-ac" "C:/NMRDATA/skharba"
       data hash MD5: 64K
       00 78 5A DD BC 71 AD A3 87 B1 6D 51 B5 0C B9 07>)
##END=

$$ hash MD5
$$ B6 69 EE EE A1 72 8B CB 89 33 B8 68 EC 62 A6 A2
