# Supplementary material for: Development of Transiently Strainable Benzocycloheptenes for Catalyst-Free, Visible-Light-Mediated [3 + 2]-Cycloadditions
Source: Bioconjug Chem. 2025 Feb 4;36(2):302–8. doi: 10.1021/acs.bioconjchem.4c00595 (PMC11843616; doi:10.1021/acs.bioconjchem.4c00595)
Supplement: Supplementary file 2 — bc4c00595_si_002.zip [file bc4c00595_si_002.zip › NMR/1a/Primary_NMR_Data_files/1H/pdata/1/auditp.txt]

##TITLE= Audit trail, TopSpin 3.6.0
##JCAMPDX= 5.01
##ORIGIN= Bruker BioSpin GmbH
##OWNER= nmrsu
$$ M:/skharba/skharba/sk-bn-tr-ac/10/pdata/1/auditp.txt
##AUDIT TRAIL=  $$ (NUMBER, WHEN, WHO, WHERE, PROCESS, VERSION, WHAT)
(   1,<2021-11-01 01:32:39.343 -0500>,<nmrsu>,<PS312NMR>,<go4>,<TopSpin 3.6.0>,
      <created by zg
	started at 2021-11-01 01:31:04.533 -0500,
	POWCHK enabled, PULCHK disabled,
       configuration hash MD5:
       31 EF 33 9E 61 14 16 41 0D E1 3D 02 50 84 19 D8
       data hash MD5: 64K
       00 78 5A DD BC 71 AD A3 87 B1 6D 51 B5 0C B9 07>)
(   2,<2021-11-01 01:32:39.493 -0500>,<nmrsu>,<PS312NMR>,<audit>,<TopSpin 3.6.0>,
      <user comment:
       ICON-NMR User ID: skharba
       data hash MD5: 64K
       00 78 5A DD BC 71 AD A3 87 B1 6D 51 B5 0C B9 07>)
(   3,<2021-11-01 01:32:40.613 -0500>,<nmrsu>,<PS312NMR>,<proc1d>,<TopSpin 3.6.0>,
      <Start of raw data processing
       ef LB = 0.3 FT_mod = 6 PKNL = 1 SI = 64K 
       data hash MD5: 64K
       42 46 E3 74 C7 D2 77 1B B7 00 83 FA BC 2B F2 D1>)
(   4,<2021-11-01 01:32:41.313 -0500>,<nmrsu>,<PS312NMR>,<proc1d>,<TopSpin 3.6.0>,
      <apk 
       data hash MD5: 64K
       02 4B 1F 72 77 19 D6 17 E1 61 94 47 70 F1 29 17>)
(   5,<2021-11-01 01:32:41.533 -0500>,<nmrsu>,<PS312NMR>,<proc1d>,<TopSpin 3.6.0>,
      <abs ABSG = 5 
       data hash MD5: 64K
       C9 BF D6 9D 3B C4 D6 ED 7D 4B A2 D5 06 06 2E A8>)
(   6,<2021-11-01 01:32:43.613 -0500>,<nmrsu>,<PS312NMR>,<dirdata>,<TopSpin 3.6.0>,
      <wrpa from 1 10 "sk-bn-tr-ac" "C:/NMRDATA/skharba"
       data hash MD5: 64K
       C9 BF D6 9D 3B C4 D6 ED 7D 4B A2 D5 06 06 2E A8>)
##END=

$$ hash MD5
$$ 20 5D B8 2B 76 87 D9 1C 90 7C B9 46 6F 69 D0 D2
