# Supplementary material for: Development of Transiently Strainable Benzocycloheptenes for Catalyst-Free, Visible-Light-Mediated [3 + 2]-Cycloadditions
Source: Bioconjug Chem. 2025 Feb 4;36(2):302–8. doi: 10.1021/acs.bioconjchem.4c00595 (PMC11843616; doi:10.1021/acs.bioconjchem.4c00595)
Supplement: Supplementary file 2 — bc4c00595_si_002.zip [file bc4c00595_si_002.zip › NMR/1a/Primary_NMR_Data_files/1H/pdata/1/peaklist.xml]

<?xml version="1.0" encoding="UTF-8"?>
<PeakList>
  <PeakList1D>
    <PeakList1DHeader creator="nmrsu" date="2021-11-01T01:32:41.603-05:00" expNo="10" name="sk-bn-tr-ac" owner="" procNo="1" source="C:/NMRDATA/skharba">
      <PeakPickDetails>F1=16.187269ppm, F2=-3.837273ppm, MI=0.10cm, MAXI=10000.00cm, PC=1.000
      </PeakPickDetails>
    </PeakList1DHeader>
    <Peak1D F1="7.690739" intensity="2.626813e+000" type="0"/>
    <Peak1D F1="7.672776" intensity="2.844661e+000" type="0"/>
    <Peak1D F1="7.371917" intensity="8.962043e-001" type="0"/>
    <Peak1D F1="7.360775" intensity="1.500000e+001" type="0"/>
    <Peak1D F1="7.349530" intensity="1.468814e+001" type="0"/>
    <Peak1D F1="7.335300" intensity="9.161037e-001" type="0"/>
    <Peak1D F1="7.330516" intensity="9.530748e-001" type="0"/>
    <Peak1D F1="7.327533" intensity="1.042238e+000" type="0"/>
    <Peak1D F1="7.322460" intensity="7.717074e-001" type="0"/>
    <Peak1D F1="7.312438" intensity="1.777387e+000" type="0"/>
    <Peak1D F1="7.301958" intensity="2.176347e+000" type="0"/>
    <Peak1D F1="7.297540" intensity="1.235689e+000" type="0"/>
    <Peak1D F1="7.291107" intensity="2.270138e+000" type="0"/>
    <Peak1D F1="7.285429" intensity="9.356045e-001" type="0"/>
    <Peak1D F1="7.280268" intensity="1.113631e+000" type="0"/>
    <Peak1D F1="7.276894" intensity="7.369890e-001" type="0"/>
    <Peak1D F1="7.269389" intensity="5.348307e-001" type="0"/>
    <Peak1D F1="7.261370" intensity="1.149311e+000" type="0"/>
    <Peak1D F1="7.257175" intensity="1.286127e+000" type="0"/>
    <Peak1D F1="7.243206" intensity="2.699738e+000" type="0"/>
    <Peak1D F1="7.238896" intensity="3.030197e+000" type="0"/>
    <Peak1D F1="7.225091" intensity="2.054811e+000" type="0"/>
    <Peak1D F1="7.220470" intensity="2.308169e+000" type="0"/>
    <Peak1D F1="7.214648" intensity="1.597992e+000" type="0"/>
    <Peak1D F1="7.210657" intensity="1.698944e+000" type="0"/>
    <Peak1D F1="7.196044" intensity="3.052761e+000" type="0"/>
    <Peak1D F1="7.192675" intensity="3.142415e+000" type="0"/>
    <Peak1D F1="7.177886" intensity="1.829474e+000" type="0"/>
    <Peak1D F1="7.174483" intensity="1.805129e+000" type="0"/>
    <Peak1D F1="7.164978" intensity="3.859032e+000" type="0"/>
    <Peak1D F1="7.161552" intensity="3.495585e+000" type="0"/>
    <Peak1D F1="7.146910" intensity="1.740777e+000" type="0"/>
    <Peak1D F1="7.143107" intensity="1.386486e+000" type="0"/>
    <Peak1D F1="5.053425" intensity="3.951491e+000" type="0"/>
    <Peak1D F1="5.012881" intensity="4.072894e+000" type="0"/>
    <Peak1D F1="4.794514" intensity="3.868883e+000" type="0"/>
    <Peak1D F1="4.756921" intensity="6.603006e+000" type="0"/>
    <Peak1D F1="4.659075" intensity="7.383819e+000" type="0"/>
    <Peak1D F1="4.621466" intensity="4.346574e+000" type="0"/>
    <Peak1D F1="4.132362" intensity="2.189630e-001" type="0"/>
    <Peak1D F1="4.114549" intensity="6.647491e-001" type="0"/>
    <Peak1D F1="4.096738" intensity="6.746760e-001" type="0"/>
    <Peak1D F1="4.078934" intensity="2.294700e-001" type="0"/>
    <Peak1D F1="2.825850" intensity="2.632890e-001" type="0"/>
    <Peak1D F1="2.801696" intensity="4.167251e+000" type="0"/>
    <Peak1D F1="2.790694" intensity="4.872639e+000" type="0"/>
    <Peak1D F1="2.773900" intensity="3.337898e+000" type="0"/>
    <Peak1D F1="2.753723" intensity="1.396435e-001" type="0"/>
    <Peak1D F1="2.742611" intensity="2.767594e-001" type="0"/>
    <Peak1D F1="2.735839" intensity="1.321517e-001" type="0"/>
    <Peak1D F1="2.523207" intensity="1.268263e+000" type="0"/>
    <Peak1D F1="2.514822" intensity="1.433362e+000" type="0"/>
    <Peak1D F1="2.495407" intensity="1.439297e+000" type="0"/>
    <Peak1D F1="2.486922" intensity="1.632564e+000" type="0"/>
    <Peak1D F1="2.482815" intensity="1.413738e+000" type="0"/>
    <Peak1D F1="2.474287" intensity="1.448037e+000" type="0"/>
    <Peak1D F1="2.454876" intensity="1.347391e+000" type="0"/>
    <Peak1D F1="2.446488" intensity="1.470001e+000" type="0"/>
    <Peak1D F1="2.357389" intensity="7.038421e-001" type="0"/>
    <Peak1D F1="2.348640" intensity="1.662438e+000" type="0"/>
    <Peak1D F1="2.339919" intensity="1.688243e+000" type="0"/>
    <Peak1D F1="2.331305" intensity="8.104054e-001" type="0"/>
    <Peak1D F1="2.325084" intensity="1.000648e+000" type="0"/>
    <Peak1D F1="2.316243" intensity="2.188293e+000" type="0"/>
    <Peak1D F1="2.307597" intensity="2.407027e+000" type="0"/>
    <Peak1D F1="2.299431" intensity="1.088593e+000" type="0"/>
    <Peak1D F1="2.127467" intensity="1.572816e-001" type="0"/>
    <Peak1D F1="2.044976" intensity="3.640490e-001" type="0"/>
    <Peak1D F1="2.035928" intensity="8.353718e-001" type="0"/>
    <Peak1D F1="2.028253" intensity="1.016531e+000" type="0"/>
    <Peak1D F1="2.022372" intensity="1.020880e+000" type="0"/>
    <Peak1D F1="2.015017" intensity="3.795837e+000" type="0"/>
    <Peak1D F1="2.005584" intensity="5.931548e-001" type="0"/>
    <Peak1D F1="1.999514" intensity="1.304145e+000" type="0"/>
    <Peak1D F1="1.989691" intensity="1.672670e+000" type="0"/>
    <Peak1D F1="1.979612" intensity="1.302594e+000" type="0"/>
    <Peak1D F1="1.974158" intensity="6.157608e-001" type="0"/>
    <Peak1D F1="1.968093" intensity="7.769516e-001" type="0"/>
    <Peak1D F1="1.961798" intensity="4.343255e-001" type="0"/>
    <Peak1D F1="1.955612" intensity="2.278654e-001" type="0"/>
    <Peak1D F1="1.739518" intensity="6.530704e-001" type="0"/>
    <Peak1D F1="1.730586" intensity="6.377227e-001" type="0"/>
    <Peak1D F1="1.711239" intensity="7.969368e-001" type="0"/>
    <Peak1D F1="1.706939" intensity="1.489615e+000" type="0"/>
    <Peak1D F1="1.703071" intensity="9.587160e-001" type="0"/>
    <Peak1D F1="1.698078" intensity="1.333486e+000" type="0"/>
    <Peak1D F1="1.679055" intensity="1.323687e+000" type="0"/>
    <Peak1D F1="1.674313" intensity="1.034225e+000" type="0"/>
    <Peak1D F1="1.670230" intensity="1.358713e+000" type="0"/>
    <Peak1D F1="1.665871" intensity="8.227794e-001" type="0"/>
    <Peak1D F1="1.646600" intensity="6.571090e-001" type="0"/>
    <Peak1D F1="1.637684" intensity="6.115641e-001" type="0"/>
    <Peak1D F1="1.304631" intensity="1.126242e-001" type="0"/>
    <Peak1D F1="1.268628" intensity="4.477768e-001" type="0"/>
    <Peak1D F1="1.264653" intensity="9.589634e-001" type="0"/>
    <Peak1D F1="1.261179" intensity="5.325570e-001" type="0"/>
    <Peak1D F1="1.246864" intensity="1.870476e+000" type="0"/>
    <Peak1D F1="1.243752" intensity="8.959291e-001" type="0"/>
    <Peak1D F1="1.233422" intensity="9.205535e-001" type="0"/>
    <Peak1D F1="1.228918" intensity="1.350260e+000" type="0"/>
    <Peak1D F1="1.225811" intensity="1.010858e+000" type="0"/>
    <Peak1D F1="1.220009" intensity="7.605061e-001" type="0"/>
    <Peak1D F1="1.210752" intensity="1.160457e+000" type="0"/>
    <Peak1D F1="1.200510" intensity="8.665279e-001" type="0"/>
    <Peak1D F1="1.192542" intensity="7.943010e-001" type="0"/>
    <Peak1D F1="1.178106" intensity="5.344418e-001" type="0"/>
    <Peak1D F1="1.170774" intensity="3.795705e-001" type="0"/>
    <Peak1D F1="1.165231" intensity="3.668943e-001" type="0"/>
    <Peak1D F1="1.157321" intensity="3.025860e-001" type="0"/>
  </PeakList1D>
</PeakList>
