# Supplementary material for: Development of Transiently Strainable Benzocycloheptenes for Catalyst-Free, Visible-Light-Mediated [3 + 2]-Cycloadditions
Source: Bioconjug Chem. 2025 Feb 4;36(2):302–8. doi: 10.1021/acs.bioconjchem.4c00595 (PMC11843616; doi:10.1021/acs.bioconjchem.4c00595)
Supplement: Supplementary file 2 — bc4c00595_si_002.zip [file bc4c00595_si_002.zip › NMR/1b/Primary_NMR_Data_files/13C/pdata/1/auditp.txt]

##TITLE= Audit trail, TopSpin 3.6.0
##JCAMPDX= 5.01
##ORIGIN= Bruker BioSpin GmbH
##OWNER= nmrsu
$$ M:/skharba/skharba/sk-adm-26-33/11/pdata/1/auditp.txt
##AUDIT TRAIL=  $$ (NUMBER, WHEN, WHO, WHERE, PROCESS, VERSION, WHAT)
(   1,<2021-11-01 02:38:45.223 -0500>,<nmrsu>,<PS312NMR>,<go4>,<TopSpin 3.6.0>,
      <created by zg
	started at 2021-11-01 01:40:00.144 -0500,
	POWCHK enabled, PULCHK disabled,
       configuration hash MD5:
       31 EF 33 9E 61 14 16 41 0D E1 3D 02 50 84 19 D8
       data hash MD5: 64K
       2C 65 38 07 C2 24 18 55 F6 BD C1 40 70 79 97 0C>)
(   2,<2021-11-01 02:38:45.383 -0500>,<nmrsu>,<PS312NMR>,<audit>,<TopSpin 3.6.0>,
      <user comment:
       ICON-NMR User ID: skharba
       data hash MD5: 64K
       2C 65 38 07 C2 24 18 55 F6 BD C1 40 70 79 97 0C>)
(   3,<2021-11-01 02:38:46.503 -0500>,<nmrsu>,<PS312NMR>,<proc1d>,<TopSpin 3.6.0>,
      <Start of raw data processing
       ef LB = 1 FT_mod = 6 PKNL = 1 SI = 32K 
       data hash MD5: 32K
       67 CE 89 36 A5 70 74 21 CA B4 B9 EE 99 9C E1 73>)
(   4,<2021-11-01 02:38:46.853 -0500>,<nmrsu>,<PS312NMR>,<proc1d>,<TopSpin 3.6.0>,
      <apk 
       data hash MD5: 32K
       8E 5D 34 54 2D 67 8F 32 3D 63 8E A9 C3 8C 63 BC>)
(   5,<2021-11-01 02:38:47.043 -0500>,<nmrsu>,<PS312NMR>,<proc1d>,<TopSpin 3.6.0>,
      <abs ABSG = 5 
       data hash MD5: 32K
       5F 52 8D 3E C9 A2 8E 56 C1 7D B5 D0 66 CD 0D BF>)
(   6,<2021-11-01 02:38:58.423 -0500>,<nmrsu>,<PS312NMR>,<dirdata>,<TopSpin 3.6.0>,
      <wrpa from 1 11 "sk-adm-26-33" "C:/NMRDATA/skharba"
       data hash MD5: 32K
       5F 52 8D 3E C9 A2 8E 56 C1 7D B5 D0 66 CD 0D BF>)
##END=

$$ hash MD5
$$ 42 D5 F5 88 2F 7A 30 63 0E 0C 04 79 BE BA 37 CA
