# Supplementary material for: Development of Transiently Strainable Benzocycloheptenes for Catalyst-Free, Visible-Light-Mediated [3 + 2]-Cycloadditions
Source: Bioconjug Chem. 2025 Feb 4;36(2):302–8. doi: 10.1021/acs.bioconjchem.4c00595 (PMC11843616; doi:10.1021/acs.bioconjchem.4c00595)
Supplement: Supplementary file 2 — bc4c00595_si_002.zip [file bc4c00595_si_002.zip › NMR/1b/Primary_NMR_Data_files/13C/pdata/1/intrng]

P 0
130.715317   129.388370
127.915605   126.800095
125.181511   124.612820
118.488449   117.037557
83.973248   83.477466
63.172261   62.559824
58.848748   58.506075
41.773420   41.131819
37.347833   36.144832
35.320958   34.744976
30.479789   29.685079
26.178148   25.062638
1.760867   0.040211
