# Supplementary material for: Development of Transiently Strainable Benzocycloheptenes for Catalyst-Free, Visible-Light-Mediated [3 + 2]-Cycloadditions
Source: Bioconjug Chem. 2025 Feb 4;36(2):302–8. doi: 10.1021/acs.bioconjchem.4c00595 (PMC11843616; doi:10.1021/acs.bioconjchem.4c00595)
Supplement: Supplementary file 2 — bc4c00595_si_002.zip [file bc4c00595_si_002.zip › NMR/1b/Primary_NMR_Data_files/13C/pdata/1/peaklist.xml]

<?xml version="1.0" encoding="UTF-8"?>
<PeakList>
  <PeakList1D>
    <PeakList1DHeader creator="nmrsu" date="2021-11-01T02:38:47.123-05:00" expNo="11" name="sk-adm-26-33" owner="" procNo="1" source="C:/NMRDATA/skharba">
      <PeakPickDetails>F1=219.985306ppm, F2=-18.923464ppm, MI=0.00cm, MAXI=10000.00cm, PC=1.400
      </PeakPickDetails>
    </PeakList1DHeader>
    <Peak1D F1="141.349594" intensity="2.244113e+000" type="0"/>
    <Peak1D F1="140.045074" intensity="1.882703e+000" type="0"/>
    <Peak1D F1="129.924377" intensity="4.616139e+000" type="0"/>
    <Peak1D F1="127.693459" intensity="4.560430e+000" type="0"/>
    <Peak1D F1="127.219177" intensity="6.515113e-002" type="0"/>
    <Peak1D F1="127.064453" intensity="3.993520e+000" type="0"/>
    <Peak1D F1="126.767349" intensity="5.035098e-002" type="0"/>
    <Peak1D F1="124.834854" intensity="4.446146e+000" type="0"/>
    <Peak1D F1="117.836678" intensity="1.170926e+001" type="0"/>
    <Peak1D F1="83.705376" intensity="3.890315e+000" type="0"/>
    <Peak1D F1="62.877064" intensity="4.572758e+000" type="0"/>
    <Peak1D F1="60.523766" intensity="1.277170e-001" type="0"/>
    <Peak1D F1="58.670204" intensity="2.845644e+000" type="0"/>
    <Peak1D F1="41.603737" intensity="1.297224e-001" type="0"/>
    <Peak1D F1="41.448944" intensity="1.500000e+001" type="0"/>
    <Peak1D F1="41.267628" intensity="1.033153e-001" type="0"/>
    <Peak1D F1="41.170139" intensity="6.994734e-002" type="0"/>
    <Peak1D F1="37.024384" intensity="4.235168e+000" type="0"/>
    <Peak1D F1="36.652603" intensity="1.795055e-001" type="0"/>
    <Peak1D F1="36.498699" intensity="1.423411e+001" type="0"/>
    <Peak1D F1="36.338184" intensity="1.904171e-001" type="0"/>
    <Peak1D F1="35.019711" intensity="4.103965e+000" type="0"/>
    <Peak1D F1="34.899693" intensity="1.983362e-001" type="0"/>
    <Peak1D F1="31.897003" intensity="2.693928e-001" type="0"/>
    <Peak1D F1="30.264750" intensity="2.739790e-001" type="0"/>
    <Peak1D F1="30.120626" intensity="1.331318e+001" type="0"/>
    <Peak1D F1="29.952166" intensity="2.287754e-001" type="0"/>
    <Peak1D F1="25.918665" intensity="4.413102e+000" type="0"/>
    <Peak1D F1="25.489086" intensity="2.011651e-001" type="0"/>
    <Peak1D F1="22.937990" intensity="2.908852e-001" type="0"/>
    <Peak1D F1="20.728315" intensity="1.241207e-001" type="0"/>
    <Peak1D F1="20.518574" intensity="1.149182e-001" type="0"/>
    <Peak1D F1="14.106184" intensity="1.701295e-001" type="0"/>
    <Peak1D F1="13.991338" intensity="3.258373e-001" type="0"/>
    <Peak1D F1="1.515881" intensity="2.231338e+000" type="0"/>
    <Peak1D F1="1.308374" intensity="5.939024e+000" type="0"/>
    <Peak1D F1="1.101623" intensity="1.389930e+001" type="0"/>
    <Peak1D F1="0.896381" intensity="1.624070e+001" type="0"/>
    <Peak1D F1="0.689586" intensity="1.187240e+001" type="0"/>
    <Peak1D F1="0.482080" intensity="6.798468e+000" type="0"/>
    <Peak1D F1="0.276866" intensity="2.330664e+000" type="0"/>
  </PeakList1D>
</PeakList>
