# Supplementary material for: Development of Transiently Strainable Benzocycloheptenes for Catalyst-Free, Visible-Light-Mediated [3 + 2]-Cycloadditions
Source: Bioconjug Chem. 2025 Feb 4;36(2):302–8. doi: 10.1021/acs.bioconjchem.4c00595 (PMC11843616; doi:10.1021/acs.bioconjchem.4c00595)
Supplement: Supplementary file 2 — bc4c00595_si_002.zip [file bc4c00595_si_002.zip › NMR/1b/Primary_NMR_Data_files/13C/shimvalues]

# Mon Nov 01 02:38:44 2021
#$$PROBEIDENTIFIER=Z116098_0222
#$$PROBENAME=PA BBO 400S1 BBF-H-D-05 Z SP
#$$SHIMID=292722
#
# Active Shim Gradients
#
Z           		3024            
Z2          		-2449           
Z3          		629             
Z4          		-2622           
Z5          		-113            
Z6          		120             
Z7          		340             
Z8          		11745           
X           		-3657           
XZ          		527             
XZ2         		-10939          
XZ3         		-2096           
XZ4         		384             
XZ5         		364             
Y           		13540           
YZ          		-42180          
YZ2         		28243           
YZ3         		2352            
YZ4         		-1097           
YZ5         		-3903           
XY          		-518            
XYZ         		314             
XYZ2        		1425            
XYZ3        		-740            
XYZ4        		1267            
XYZ5        		-3006           
(X2-Y2)     		384             
(X2-Y2)Z    		71              
(X2-Y2)Z2   		-1926           
(X2-Y2)Z3   		-63             
(X2-Y2)Z4   		2908            
(X2-Y2)Z5   		-3446           
X3          		-3839           
X3Z         		1986            
Y3          		-1374           
Y3Z         		-2531           
#
# Lock Parameter
#
FIELD		7293.958
LOCKPHASE		210.721 
LOCKPOWER		-38.000 
LOCKGAIN		114.377 
LOCKDC		-75.000 
LOCKSHIFT		1.930   
LOOPGAIN		-2.000  
LOOPTIME		0.100   
LOOPFILTER		200.000 
#
IEEE64_VERSION_CODE 1
#
# Shim currents 
#
SHIM_SETTING [1 ]  1558.16461876   
SHIM_SETTING [2 ]  -8440.39679109  
SHIM_SETTING [3 ]  507.92581179    
SHIM_SETTING [4 ]  13553.98388653  
SHIM_SETTING [5 ]  -6091.97880514  
SHIM_SETTING [6 ]  -6299.50898880  
SHIM_SETTING [7 ]  7878.70134977   
SHIM_SETTING [8 ]  6894.72222118   
SHIM_SETTING [9 ]  -635.83984561   
SHIM_SETTING [10]  -832.76593210   
SHIM_SETTING [11]  0.00000000      
SHIM_SETTING [12]  1157.25300000   
SHIM_SETTING [13]  -3905.26200000  
SHIM_SETTING [14]  -2825.15300000  
SHIM_SETTING [15]  -15250.93500000 
SHIM_SETTING [16]  -12766.44600000 
SHIM_SETTING [17]  5453.71800000   
SHIM_SETTING [18]  593.54600000    
SHIM_SETTING [19]  865.29300000    
SHIM_SETTING [20]  2913.56000000   
SHIM_SETTING [21]  -1319.03400000  
SHIM_SETTING [22]  662.41200000    
SHIM_SETTING [23]  -2177.82500000  
SHIM_SETTING [24]  -50.02700000    
SHIM_SETTING [25]  -747.49300000   
SHIM_SETTING [26]  6237.87800000   
SHIM_SETTING [27]  -898.82000000   
SHIM_SETTING [28]  -1604.05000000  
SHIM_SETTING [29]  -3337.11600000  
SHIM_SETTING [30]  4013.89100000   
SHIM_SETTING [31]  -27027.61600000 
SHIM_SETTING [32]  81211.53300000  
SHIM_SETTING [33]  559.28100000    
SHIM_SETTING [34]  2796.34800000   
SHIM_SETTING [35]  -3145.30000000  
SHIM_SETTING [36]  -2510.50400000  
SHIM_SETTING [37]  6692.28100000   
SHIM_SETTING [38]  -12732.49600000 
SHIM_SETTING [39]  19826.30400000  
SHIM_SETTING [40]  0.00000000      
