# Supplementary material for: Development of Transiently Strainable Benzocycloheptenes for Catalyst-Free, Visible-Light-Mediated [3 + 2]-Cycloadditions
Source: Bioconjug Chem. 2025 Feb 4;36(2):302–8. doi: 10.1021/acs.bioconjchem.4c00595 (PMC11843616; doi:10.1021/acs.bioconjchem.4c00595)
Supplement: Supplementary file 2 — bc4c00595_si_002.zip [file bc4c00595_si_002.zip › NMR/1b/Primary_NMR_Data_files/1H/pdata/1/auditp.txt]

##TITLE= Audit trail, TopSpin 3.6.0
##JCAMPDX= 5.01
##ORIGIN= Bruker BioSpin GmbH
##OWNER= nmrsu
$$ M:/skharba/skharba/sk-adm-26-33/10/pdata/1/auditp.txt
##AUDIT TRAIL=  $$ (NUMBER, WHEN, WHO, WHERE, PROCESS, VERSION, WHAT)
(   1,<2021-11-01 01:28:25.672 -0500>,<nmrsu>,<PS312NMR>,<go4>,<TopSpin 3.6.0>,
      <created by zg
	started at 2021-11-01 01:26:50.742 -0500,
	POWCHK enabled, PULCHK disabled,
       configuration hash MD5:
       31 EF 33 9E 61 14 16 41 0D E1 3D 02 50 84 19 D8
       data hash MD5: 64K
       F6 73 0C EA 96 DF 44 2F 11 1E DE 2E C3 7A C9 07>)
(   2,<2021-11-01 01:28:25.822 -0500>,<nmrsu>,<PS312NMR>,<audit>,<TopSpin 3.6.0>,
      <user comment:
       ICON-NMR User ID: skharba
       data hash MD5: 64K
       F6 73 0C EA 96 DF 44 2F 11 1E DE 2E C3 7A C9 07>)
(   3,<2021-11-01 01:28:26.932 -0500>,<nmrsu>,<PS312NMR>,<proc1d>,<TopSpin 3.6.0>,
      <Start of raw data processing
       ef LB = 0.3 FT_mod = 6 PKNL = 1 SI = 64K 
       data hash MD5: 64K
       DB 86 00 47 8D BF BF 36 DA 57 65 AF 8E 8B 9A FA>)
(   4,<2021-11-01 01:28:27.572 -0500>,<nmrsu>,<PS312NMR>,<proc1d>,<TopSpin 3.6.0>,
      <apk 
       data hash MD5: 64K
       CD 26 07 73 5E FF 0D 5F 26 29 05 1B 9F 30 FA 84>)
(   5,<2021-11-01 01:28:27.792 -0500>,<nmrsu>,<PS312NMR>,<proc1d>,<TopSpin 3.6.0>,
      <abs ABSG = 5 
       data hash MD5: 64K
       9F EA 2F 1F 80 F1 2A 8A 1E 88 D5 0A 16 55 9B 03>)
(   6,<2021-11-01 01:28:29.812 -0500>,<nmrsu>,<PS312NMR>,<dirdata>,<TopSpin 3.6.0>,
      <wrpa from 1 10 "sk-adm-26-33" "C:/NMRDATA/skharba"
       data hash MD5: 64K
       9F EA 2F 1F 80 F1 2A 8A 1E 88 D5 0A 16 55 9B 03>)
##END=

$$ hash MD5
$$ 0A 24 51 C9 68 A0 6C 69 F2 53 93 B1 44 42 C3 B3
