# Supplementary material for: Development of Transiently Strainable Benzocycloheptenes for Catalyst-Free, Visible-Light-Mediated [3 + 2]-Cycloadditions
Source: Bioconjug Chem. 2025 Feb 4;36(2):302–8. doi: 10.1021/acs.bioconjchem.4c00595 (PMC11843616; doi:10.1021/acs.bioconjchem.4c00595)
Supplement: Supplementary file 2 — bc4c00595_si_002.zip [file bc4c00595_si_002.zip › NMR/1b/Primary_NMR_Data_files/1H/pdata/1/peaklist.xml]

<?xml version="1.0" encoding="UTF-8"?>
<PeakList>
  <PeakList1D>
    <PeakList1DHeader creator="nmrsu" date="2021-11-01T01:28:27.882-05:00" expNo="10" name="sk-adm-26-33" owner="" procNo="1" source="C:/NMRDATA/skharba">
      <PeakPickDetails>F1=16.187269ppm, F2=-3.837273ppm, MI=0.10cm, MAXI=10000.00cm, PC=1.000
      </PeakPickDetails>
    </PeakList1DHeader>
    <Peak1D F1="7.575162" intensity="2.513579e+000" type="0"/>
    <Peak1D F1="7.557148" intensity="2.941633e+000" type="0"/>
    <Peak1D F1="7.273620" intensity="8.852757e-001" type="0"/>
    <Peak1D F1="7.267563" intensity="1.201547e+000" type="0"/>
    <Peak1D F1="7.256340" intensity="1.748900e+000" type="0"/>
    <Peak1D F1="7.251037" intensity="2.117205e+000" type="0"/>
    <Peak1D F1="7.239386" intensity="1.297533e+000" type="0"/>
    <Peak1D F1="7.232732" intensity="1.969866e+000" type="0"/>
    <Peak1D F1="7.227985" intensity="1.138463e+000" type="0"/>
    <Peak1D F1="7.223918" intensity="1.193272e+000" type="0"/>
    <Peak1D F1="7.209215" intensity="3.229656e+000" type="0"/>
    <Peak1D F1="7.205884" intensity="3.581878e+000" type="0"/>
    <Peak1D F1="7.196647" intensity="4.460828e+000" type="0"/>
    <Peak1D F1="7.192335" intensity="4.890399e+000" type="0"/>
    <Peak1D F1="7.189964" intensity="5.504925e+000" type="0"/>
    <Peak1D F1="7.178606" intensity="9.594744e-001" type="0"/>
    <Peak1D F1="7.172899" intensity="3.838628e-001" type="0"/>
    <Peak1D F1="5.062196" intensity="3.890281e+000" type="0"/>
    <Peak1D F1="5.023470" intensity="4.040046e+000" type="0"/>
    <Peak1D F1="4.115973" intensity="1.533433e-001" type="0"/>
    <Peak1D F1="4.098145" intensity="4.712766e-001" type="0"/>
    <Peak1D F1="4.080337" intensity="4.862802e-001" type="0"/>
    <Peak1D F1="4.062545" intensity="1.631975e-001" type="0"/>
    <Peak1D F1="3.017907" intensity="1.265666e+000" type="0"/>
    <Peak1D F1="3.010579" intensity="1.386285e+000" type="0"/>
    <Peak1D F1="2.991436" intensity="1.443584e+000" type="0"/>
    <Peak1D F1="2.984026" intensity="1.553205e+000" type="0"/>
    <Peak1D F1="2.979277" intensity="1.383827e+000" type="0"/>
    <Peak1D F1="2.971846" intensity="1.377832e+000" type="0"/>
    <Peak1D F1="2.952718" intensity="1.336612e+000" type="0"/>
    <Peak1D F1="2.945376" intensity="1.328593e+000" type="0"/>
    <Peak1D F1="2.922046" intensity="6.102312e-001" type="0"/>
    <Peak1D F1="2.917909" intensity="6.904986e-001" type="0"/>
    <Peak1D F1="2.892242" intensity="5.797986e-001" type="0"/>
    <Peak1D F1="2.885715" intensity="1.870127e+000" type="0"/>
    <Peak1D F1="2.881194" intensity="1.635763e+000" type="0"/>
    <Peak1D F1="2.855863" intensity="1.836878e+000" type="0"/>
    <Peak1D F1="2.850881" intensity="1.756754e+000" type="0"/>
    <Peak1D F1="2.840139" intensity="1.507465e+000" type="0"/>
    <Peak1D F1="2.834203" intensity="1.798517e+000" type="0"/>
    <Peak1D F1="2.824155" intensity="1.605561e+000" type="0"/>
    <Peak1D F1="2.818970" intensity="1.682837e+000" type="0"/>
    <Peak1D F1="2.803390" intensity="5.929906e-001" type="0"/>
    <Peak1D F1="2.797364" intensity="4.705767e-001" type="0"/>
    <Peak1D F1="2.787405" intensity="6.984718e-001" type="0"/>
    <Peak1D F1="2.782163" intensity="5.481010e-001" type="0"/>
    <Peak1D F1="2.669981" intensity="5.335774e-001" type="0"/>
    <Peak1D F1="2.661750" intensity="1.251893e+000" type="0"/>
    <Peak1D F1="2.652895" intensity="1.249319e+000" type="0"/>
    <Peak1D F1="2.644465" intensity="6.224526e-001" type="0"/>
    <Peak1D F1="2.637692" intensity="6.692966e-001" type="0"/>
    <Peak1D F1="2.629104" intensity="1.366826e+000" type="0"/>
    <Peak1D F1="2.620298" intensity="1.366627e+000" type="0"/>
    <Peak1D F1="2.612091" intensity="6.032935e-001" type="0"/>
    <Peak1D F1="2.204203" intensity="2.397747e+000" type="0"/>
    <Peak1D F1="2.144276" intensity="4.049719e+000" type="0"/>
    <Peak1D F1="2.137644" intensity="3.201690e+000" type="0"/>
    <Peak1D F1="2.113520" intensity="1.174547e+001" type="0"/>
    <Peak1D F1="2.077531" intensity="4.869431e-001" type="0"/>
    <Peak1D F1="2.071601" intensity="5.425471e-001" type="0"/>
    <Peak1D F1="2.067894" intensity="6.809216e-001" type="0"/>
    <Peak1D F1="2.062348" intensity="9.594378e-001" type="0"/>
    <Peak1D F1="2.057539" intensity="7.588462e-001" type="0"/>
    <Peak1D F1="2.053137" intensity="9.555529e-001" type="0"/>
    <Peak1D F1="2.047623" intensity="6.725563e-001" type="0"/>
    <Peak1D F1="2.042323" intensity="7.731111e-001" type="0"/>
    <Peak1D F1="2.037171" intensity="7.978812e-001" type="0"/>
    <Peak1D F1="2.031624" intensity="7.712088e-001" type="0"/>
    <Peak1D F1="2.026252" intensity="1.012864e+000" type="0"/>
    <Peak1D F1="2.021763" intensity="8.415462e-001" type="0"/>
    <Peak1D F1="2.017232" intensity="1.020075e+000" type="0"/>
    <Peak1D F1="2.012134" intensity="7.200486e-001" type="0"/>
    <Peak1D F1="2.006370" intensity="6.036760e-001" type="0"/>
    <Peak1D F1="2.001838" intensity="2.522165e+000" type="0"/>
    <Peak1D F1="1.986286" intensity="1.382929e-001" type="0"/>
    <Peak1D F1="1.980463" intensity="5.384696e-001" type="0"/>
    <Peak1D F1="1.974301" intensity="9.553227e-001" type="0"/>
    <Peak1D F1="1.968140" intensity="1.324262e+000" type="0"/>
    <Peak1D F1="1.961966" intensity="9.325671e-001" type="0"/>
    <Peak1D F1="1.955782" intensity="5.274518e-001" type="0"/>
    <Peak1D F1="1.944729" intensity="1.015560e-001" type="0"/>
    <Peak1D F1="1.937158" intensity="1.143177e-001" type="0"/>
    <Peak1D F1="1.899727" intensity="1.085099e-001" type="0"/>
    <Peak1D F1="1.862159" intensity="4.643108e+000" type="0"/>
    <Peak1D F1="1.836564" intensity="4.259864e+000" type="0"/>
    <Peak1D F1="1.819454" intensity="1.041989e+000" type="0"/>
    <Peak1D F1="1.812750" intensity="1.580185e+000" type="0"/>
    <Peak1D F1="1.804562" intensity="1.245265e+000" type="0"/>
    <Peak1D F1="1.786498" intensity="1.270857e+000" type="0"/>
    <Peak1D F1="1.778601" intensity="1.487394e+000" type="0"/>
    <Peak1D F1="1.772049" intensity="7.924438e-001" type="0"/>
    <Peak1D F1="1.753699" intensity="1.139279e+000" type="0"/>
    <Peak1D F1="1.745699" intensity="1.206992e+000" type="0"/>
    <Peak1D F1="1.713551" intensity="1.500000e+001" type="0"/>
    <Peak1D F1="1.688216" intensity="6.502575e-001" type="0"/>
    <Peak1D F1="1.681888" intensity="7.845281e-001" type="0"/>
    <Peak1D F1="1.660591" intensity="2.408585e-001" type="0"/>
    <Peak1D F1="1.650589" intensity="2.821414e-001" type="0"/>
    <Peak1D F1="1.648834" intensity="2.815980e-001" type="0"/>
    <Peak1D F1="1.632257" intensity="1.494893e-001" type="0"/>
    <Peak1D F1="1.624745" intensity="1.224690e-001" type="0"/>
    <Peak1D F1="1.620267" intensity="1.057313e-001" type="0"/>
    <Peak1D F1="1.616544" intensity="1.073548e-001" type="0"/>
    <Peak1D F1="1.563864" intensity="1.519922e-001" type="0"/>
    <Peak1D F1="1.554719" intensity="2.032957e-001" type="0"/>
    <Peak1D F1="1.546781" intensity="1.747828e-001" type="0"/>
    <Peak1D F1="1.536270" intensity="1.109384e-001" type="0"/>
    <Peak1D F1="1.533930" intensity="1.139162e-001" type="0"/>
    <Peak1D F1="1.462384" intensity="2.786072e-001" type="0"/>
    <Peak1D F1="1.444860" intensity="4.027124e-001" type="0"/>
    <Peak1D F1="1.438415" intensity="5.803919e-001" type="0"/>
    <Peak1D F1="1.431632" intensity="4.476424e-001" type="0"/>
    <Peak1D F1="1.407058" intensity="1.193357e+000" type="0"/>
    <Peak1D F1="1.401804" intensity="1.161070e+000" type="0"/>
    <Peak1D F1="1.395400" intensity="5.095363e-001" type="0"/>
    <Peak1D F1="1.376186" intensity="9.812916e-001" type="0"/>
    <Peak1D F1="1.373821" intensity="9.928713e-001" type="0"/>
    <Peak1D F1="1.369974" intensity="1.067581e+000" type="0"/>
    <Peak1D F1="1.346947" intensity="4.002141e-001" type="0"/>
    <Peak1D F1="1.340079" intensity="6.002304e-001" type="0"/>
    <Peak1D F1="1.333058" intensity="4.153812e-001" type="0"/>
    <Peak1D F1="1.328169" intensity="2.371109e-001" type="0"/>
    <Peak1D F1="1.305652" intensity="5.706288e-001" type="0"/>
    <Peak1D F1="1.302644" intensity="5.918998e-001" type="0"/>
    <Peak1D F1="1.293514" intensity="2.100288e-001" type="0"/>
    <Peak1D F1="1.253060" intensity="6.027147e-001" type="0"/>
    <Peak1D F1="1.235255" intensity="1.159843e+000" type="0"/>
    <Peak1D F1="1.217426" intensity="5.812677e-001" type="0"/>
    <Peak1D F1="1.004628" intensity="7.726342e-001" type="0"/>
    <Peak1D F1="0.988045" intensity="7.262920e-001" type="0"/>
    <Peak1D F1="0.933497" intensity="3.297345e-001" type="0"/>
    <Peak1D F1="0.916760" intensity="1.023036e+000" type="0"/>
    <Peak1D F1="0.899292" intensity="3.979665e-001" type="0"/>
    <Peak1D F1="0.893466" intensity="2.188300e-001" type="0"/>
    <Peak1D F1="0.890506" intensity="1.519109e-001" type="0"/>
    <Peak1D F1="0.874242" intensity="1.384407e-001" type="0"/>
  </PeakList1D>
</PeakList>
