# Supplementary material for: Development of Transiently Strainable Benzocycloheptenes for Catalyst-Free, Visible-Light-Mediated [3 + 2]-Cycloadditions
Source: Bioconjug Chem. 2025 Feb 4;36(2):302–8. doi: 10.1021/acs.bioconjchem.4c00595 (PMC11843616; doi:10.1021/acs.bioconjchem.4c00595)
Supplement: Supplementary file 2 — bc4c00595_si_002.zip [file bc4c00595_si_002.zip › NMR/1b/Primary_NMR_Data_files/1H/pdata/1/peakrng]

P    #regions in PPM
# 2021-11-01 01:28:27 -0500  nmrsu@PS312NMR
# low field   high field   mi   maxi
  16.1872692108154  -3.83727286795636  0.100  10000.000  # for region 1
