# Supplementary material for: Development of Transiently Strainable Benzocycloheptenes for Catalyst-Free, Visible-Light-Mediated [3 + 2]-Cycloadditions
Source: Bioconjug Chem. 2025 Feb 4;36(2):302–8. doi: 10.1021/acs.bioconjchem.4c00595 (PMC11843616; doi:10.1021/acs.bioconjchem.4c00595)
Supplement: Supplementary file 2 — bc4c00595_si_002.zip [file bc4c00595_si_002.zip › NMR/1b/Primary_NMR_Data_files/1H/scon2]

##TITLE= Parameter file, TopSpin 3.6.0
##JCAMPDX= 5.0
##DATATYPE= Parameter Values
##NPOINTS= 1	$$ modification sequence number
##ORIGIN= Bruker BioSpin GmbH
##OWNER= nmrsu
$$ 2021-11-01 01:26:50.652 -0500  nmrsu@PS312NMR
$$ C:/NMRDATA/skharba/sk-adm-26-33/10/scon2
$$ process C:\Bruker\TopSpin3.6.0\prog\mod\go4.exe
##$BLKTR= (0..19)
3 3 3 3 3 3 3 3 3 3 3 3 3 3 3 3 3 3 3 3
##$DE1= 4.5
##$DEADC= 0.5
##$DEPA= 4.5
##$DERX= 1.5
##$FILCOR= 0
##$GRADCHAN= 0
##$GRADPRE= (0..1)
10 10
##$HD_BLKTR= (0..19)
1 1 1 1 1 1 1 1 1 1 1 1 1 1 1 1 1 1 1 1
##$HD_DE1= 5
##$HD_DEADC= 0
##$HD_DEPA= 2.5
##$HD_DERX= 0
##END=
