# Supplementary material for: Development of Transiently Strainable Benzocycloheptenes for Catalyst-Free, Visible-Light-Mediated [3 + 2]-Cycloadditions
Source: Bioconjug Chem. 2025 Feb 4;36(2):302–8. doi: 10.1021/acs.bioconjchem.4c00595 (PMC11843616; doi:10.1021/acs.bioconjchem.4c00595)
Supplement: Supplementary file 2 — bc4c00595_si_002.zip [file bc4c00595_si_002.zip › NMR/1c/Primary_NMR_Data_files/13C/pdata/1/intrng]

P 0
155.122721   154.670684
141.517871   140.890852
139.388923   138.747323
130.676278   129.859695
128.139039   126.068419
125.572636   124.646690
118.427538   117.005810
82.731211   82.031283
79.435717   78.764952
67.602559   66.793267
60.639734   60.165824
55.404856   54.748673
45.336100   42.470770
38.074347   37.396292
36.062054   34.662198
32.956124   32.285360
31.337540   29.762702
28.902374   27.823319
25.774571   24.987152
14.335123   13.963286
1.685383   0.066800
