# Supplementary material for: Development of Transiently Strainable Benzocycloheptenes for Catalyst-Free, Visible-Light-Mediated [3 + 2]-Cycloadditions
Source: Bioconjug Chem. 2025 Feb 4;36(2):302–8. doi: 10.1021/acs.bioconjchem.4c00595 (PMC11843616; doi:10.1021/acs.bioconjchem.4c00595)
Supplement: Supplementary file 2 — bc4c00595_si_002.zip [file bc4c00595_si_002.zip › NMR/1c/Primary_NMR_Data_files/13C/pdata/1/peaklist.xml]

<?xml version="1.0" encoding="UTF-8"?>
<PeakList>
  <PeakList1D>
    <PeakList1DHeader creator="nmrsu" date="2021-10-28T06:46:53.587-05:00" expNo="11" name="sk-tr-boc-ac" owner="" procNo="1" source="C:/NMRDATA/skharba">
      <PeakPickDetails>F1=219.909805ppm, F2=-18.998947ppm, MI=0.00cm, MAXI=10000.00cm, PC=1.400
      </PeakPickDetails>
    </PeakList1DHeader>
    <Peak1D F1="171.048370" intensity="2.714927e-001" type="0"/>
    <Peak1D F1="154.953156" intensity="1.469148e-001" type="0"/>
    <Peak1D F1="154.907608" intensity="2.336002e+000" type="0"/>
    <Peak1D F1="145.930557" intensity="1.212724e-001" type="0"/>
    <Peak1D F1="142.396423" intensity="5.311916e-002" type="0"/>
    <Peak1D F1="141.257034" intensity="2.736172e+000" type="0"/>
    <Peak1D F1="141.098557" intensity="8.886529e-002" type="0"/>
    <Peak1D F1="139.413467" intensity="2.596841e-002" type="0"/>
    <Peak1D F1="139.187775" intensity="2.741712e+000" type="0"/>
    <Peak1D F1="139.112488" intensity="1.493594e-001" type="0"/>
    <Peak1D F1="137.985199" intensity="1.400165e-001" type="0"/>
    <Peak1D F1="137.781464" intensity="5.400054e-002" type="0"/>
    <Peak1D F1="131.030579" intensity="2.222270e-002" type="0"/>
    <Peak1D F1="130.796677" intensity="2.185060e-001" type="0"/>
    <Peak1D F1="130.474411" intensity="3.584607e-002" type="0"/>
    <Peak1D F1="130.364868" intensity="7.976865e-002" type="0"/>
    <Peak1D F1="130.179977" intensity="4.107173e+000" type="0"/>
    <Peak1D F1="129.915512" intensity="2.954310e-002" type="0"/>
    <Peak1D F1="129.534592" intensity="4.270897e-001" type="0"/>
    <Peak1D F1="129.096100" intensity="2.078512e-001" type="0"/>
    <Peak1D F1="128.004517" intensity="3.906675e-002" type="0"/>
    <Peak1D F1="127.773384" intensity="3.723454e+000" type="0"/>
    <Peak1D F1="127.602020" intensity="2.393176e-001" type="0"/>
    <Peak1D F1="127.581688" intensity="1.367645e-001" type="0"/>
    <Peak1D F1="127.331741" intensity="7.318647e-002" type="0"/>
    <Peak1D F1="127.252991" intensity="4.877779e-002" type="0"/>
    <Peak1D F1="127.092972" intensity="4.612410e+000" type="0"/>
    <Peak1D F1="126.915749" intensity="4.034729e-001" type="0"/>
    <Peak1D F1="126.816383" intensity="2.517077e-001" type="0"/>
    <Peak1D F1="126.300491" intensity="4.529768e-001" type="0"/>
    <Peak1D F1="125.394585" intensity="3.191683e-002" type="0"/>
    <Peak1D F1="125.346733" intensity="3.794428e-002" type="0"/>
    <Peak1D F1="125.124413" intensity="4.664205e+000" type="0"/>
    <Peak1D F1="124.803398" intensity="3.080250e-002" type="0"/>
    <Peak1D F1="123.766914" intensity="6.797019e-002" type="0"/>
    <Peak1D F1="117.726425" intensity="5.143796e+000" type="0"/>
    <Peak1D F1="82.945282" intensity="7.604754e-002" type="0"/>
    <Peak1D F1="82.687080" intensity="2.710132e-002" type="0"/>
    <Peak1D F1="82.449089" intensity="4.245389e+000" type="0"/>
    <Peak1D F1="79.308510" intensity="6.610181e-002" type="0"/>
    <Peak1D F1="79.118546" intensity="4.213298e+000" type="0"/>
    <Peak1D F1="79.025734" intensity="1.895590e-001" type="0"/>
    <Peak1D F1="78.913719" intensity="6.788629e-002" type="0"/>
    <Peak1D F1="73.006325" intensity="1.638603e-001" type="0"/>
    <Peak1D F1="68.932884" intensity="7.053548e-002" type="0"/>
    <Peak1D F1="67.271019" intensity="3.909837e+000" type="0"/>
    <Peak1D F1="67.030609" intensity="2.202582e-001" type="0"/>
    <Peak1D F1="60.465336" intensity="8.124107e-001" type="0"/>
    <Peak1D F1="57.471531" intensity="6.119424e-002" type="0"/>
    <Peak1D F1="55.087929" intensity="3.940269e+000" type="0"/>
    <Peak1D F1="53.017139" intensity="2.305274e-002" type="0"/>
    <Peak1D F1="44.011902" intensity="2.222634e-001" type="0"/>
    <Peak1D F1="43.538860" intensity="3.799843e-001" type="0"/>
    <Peak1D F1="41.417831" intensity="2.210621e-001" type="0"/>
    <Peak1D F1="37.805565" intensity="1.509548e-001" type="0"/>
    <Peak1D F1="37.552036" intensity="2.351817e-001" type="0"/>
    <Peak1D F1="35.844906" intensity="4.736076e-001" type="0"/>
    <Peak1D F1="35.659828" intensity="6.010763e-002" type="0"/>
    <Peak1D F1="35.496723" intensity="3.993181e+000" type="0"/>
    <Peak1D F1="35.324120" intensity="5.902828e-002" type="0"/>
    <Peak1D F1="35.053146" intensity="3.932515e+000" type="0"/>
    <Peak1D F1="34.891548" intensity="1.101871e-001" type="0"/>
    <Peak1D F1="34.358002" intensity="5.706135e-002" type="0"/>
    <Peak1D F1="33.675518" intensity="2.415173e-002" type="0"/>
    <Peak1D F1="33.499226" intensity="7.539272e-002" type="0"/>
    <Peak1D F1="32.641476" intensity="3.750719e+000" type="0"/>
    <Peak1D F1="31.874178" intensity="5.372554e-002" type="0"/>
    <Peak1D F1="31.384390" intensity="1.907547e-001" type="0"/>
    <Peak1D F1="31.083355" intensity="6.966034e-002" type="0"/>
    <Peak1D F1="30.904001" intensity="8.985351e-002" type="0"/>
    <Peak1D F1="30.455212" intensity="1.834345e+000" type="0"/>
    <Peak1D F1="28.481680" intensity="1.838537e-001" type="0"/>
    <Peak1D F1="28.263180" intensity="1.500000e+001" type="0"/>
    <Peak1D F1="28.149160" intensity="4.844075e-001" type="0"/>
    <Peak1D F1="28.055189" intensity="1.103393e-001" type="0"/>
    <Peak1D F1="27.157339" intensity="2.348222e-001" type="0"/>
    <Peak1D F1="26.065823" intensity="6.377483e-002" type="0"/>
    <Peak1D F1="25.593010" intensity="5.308494e-002" type="0"/>
    <Peak1D F1="25.439873" intensity="3.873062e+000" type="0"/>
    <Peak1D F1="25.261358" intensity="4.686399e-002" type="0"/>
    <Peak1D F1="22.924421" intensity="4.007531e-002" type="0"/>
    <Peak1D F1="22.664881" intensity="2.128206e-001" type="0"/>
    <Peak1D F1="20.761227" intensity="7.187252e-001" type="0"/>
    <Peak1D F1="20.609968" intensity="4.031529e-002" type="0"/>
    <Peak1D F1="14.162590" intensity="1.053121e+000" type="0"/>
    <Peak1D F1="14.076481" intensity="6.232331e-002" type="0"/>
    <Peak1D F1="1.515399" intensity="8.333749e-001" type="0"/>
    <Peak1D F1="1.309929" intensity="2.744076e+000" type="0"/>
    <Peak1D F1="1.104502" intensity="5.001582e+000" type="0"/>
    <Peak1D F1="0.896355" intensity="5.546724e+000" type="0"/>
    <Peak1D F1="0.690515" intensity="5.420725e+000" type="0"/>
    <Peak1D F1="0.596373" intensity="7.301766e-002" type="0"/>
    <Peak1D F1="0.485287" intensity="2.615385e+000" type="0"/>
    <Peak1D F1="0.277909" intensity="7.705152e-001" type="0"/>
  </PeakList1D>
</PeakList>
