# Supplementary material for: Development of Transiently Strainable Benzocycloheptenes for Catalyst-Free, Visible-Light-Mediated [3 + 2]-Cycloadditions
Source: Bioconjug Chem. 2025 Feb 4;36(2):302–8. doi: 10.1021/acs.bioconjchem.4c00595 (PMC11843616; doi:10.1021/acs.bioconjchem.4c00595)
Supplement: Supplementary file 2 — bc4c00595_si_002.zip [file bc4c00595_si_002.zip › NMR/1c/Primary_NMR_Data_files/1H/audita.txt]

##TITLE= Audit trail, TopSpin 3.6.0
##JCAMPDX= 5.01
##ORIGIN= Bruker BioSpin GmbH
##OWNER= nmrsu
$$ M:/skharba/skharba/sk-boc-28/10/audita.txt
##AUDIT TRAIL=  $$ (NUMBER, WHEN, WHO, WHERE, PROCESS, VERSION, WHAT)
(   1,<2021-10-28 00:31:44.958 -0500>,<nmrsu>,<PS312NMR>,<go4>,<TopSpin 3.6.0>,
      <created by zg
	started at 2021-10-28 00:30:10.048 -0500,
	POWCHK enabled, PULCHK disabled,
       configuration hash MD5:
       31 EF 33 9E 61 14 16 41 0D E1 3D 02 50 84 19 D8
       data hash MD5: 64K
       E6 BC 19 35 DF DB FE 15 3D CD CE CF 56 37 AC A1>)
(   2,<2021-10-28 00:31:45.108 -0500>,<nmrsu>,<PS312NMR>,<audit>,<TopSpin 3.6.0>,
      <user comment:
       ICON-NMR User ID: skharba
       data hash MD5: 64K
       E6 BC 19 35 DF DB FE 15 3D CD CE CF 56 37 AC A1>)
(   3,<2021-10-28 00:31:59.848 -0500>,<nmrsu>,<PS312NMR>,<dirdata>,<TopSpin 3.6.0>,
      <wrpa from 1 10 "sk-boc-28" "C:/NMRDATA/skharba"
       data hash MD5: 64K
       E6 BC 19 35 DF DB FE 15 3D CD CE CF 56 37 AC A1>)
##END=

$$ hash MD5
$$ 11 F4 B6 85 6C 9A A5 56 FC 44 7C D4 CD 8D 21 DC
