# Supplementary material for: Development of Transiently Strainable Benzocycloheptenes for Catalyst-Free, Visible-Light-Mediated [3 + 2]-Cycloadditions
Source: Bioconjug Chem. 2025 Feb 4;36(2):302–8. doi: 10.1021/acs.bioconjchem.4c00595 (PMC11843616; doi:10.1021/acs.bioconjchem.4c00595)
Supplement: Supplementary file 2 — bc4c00595_si_002.zip [file bc4c00595_si_002.zip › NMR/1c/Primary_NMR_Data_files/1H/pdata/1/auditp.txt]

##TITLE= Audit trail, TopSpin 3.6.0
##JCAMPDX= 5.01
##ORIGIN= Bruker BioSpin GmbH
##OWNER= nmrsu
$$ M:/skharba/skharba/sk-boc-28/10/pdata/1/auditp.txt
##AUDIT TRAIL=  $$ (NUMBER, WHEN, WHO, WHERE, PROCESS, VERSION, WHAT)
(   1,<2021-10-28 00:31:44.958 -0500>,<nmrsu>,<PS312NMR>,<go4>,<TopSpin 3.6.0>,
      <created by zg
	started at 2021-10-28 00:30:10.048 -0500,
	POWCHK enabled, PULCHK disabled,
       configuration hash MD5:
       31 EF 33 9E 61 14 16 41 0D E1 3D 02 50 84 19 D8
       data hash MD5: 64K
       E6 BC 19 35 DF DB FE 15 3D CD CE CF 56 37 AC A1>)
(   2,<2021-10-28 00:31:45.108 -0500>,<nmrsu>,<PS312NMR>,<audit>,<TopSpin 3.6.0>,
      <user comment:
       ICON-NMR User ID: skharba
       data hash MD5: 64K
       E6 BC 19 35 DF DB FE 15 3D CD CE CF 56 37 AC A1>)
(   3,<2021-10-28 00:31:47.528 -0500>,<nmrsu>,<PS312NMR>,<proc1d>,<TopSpin 3.6.0>,
      <Start of raw data processing
       ef LB = 0.3 FT_mod = 6 PKNL = 1 SI = 64K 
       data hash MD5: 64K
       36 95 19 3C 2A DD 86 92 C0 03 92 99 69 71 4E 18>)
(   4,<2021-10-28 00:31:48.488 -0500>,<nmrsu>,<PS312NMR>,<proc1d>,<TopSpin 3.6.0>,
      <apk 
       data hash MD5: 64K
       3C 74 21 54 9D DE BC 64 12 55 06 92 80 B9 CE 68>)
(   5,<2021-10-28 00:31:48.698 -0500>,<nmrsu>,<PS312NMR>,<proc1d>,<TopSpin 3.6.0>,
      <abs ABSG = 5 
       data hash MD5: 64K
       8B E9 AC E0 16 CE 10 40 D1 B5 CD 5D A8 A1 EA 6A>)
(   6,<2021-10-28 00:31:59.998 -0500>,<nmrsu>,<PS312NMR>,<dirdata>,<TopSpin 3.6.0>,
      <wrpa from 1 10 "sk-boc-28" "C:/NMRDATA/skharba"
       data hash MD5: 64K
       8B E9 AC E0 16 CE 10 40 D1 B5 CD 5D A8 A1 EA 6A>)
##END=

$$ hash MD5
$$ B3 92 DF 5E D4 87 10 7E B8 5A C0 CC C4 1E 03 46
