# Supplementary material for: Development of Transiently Strainable Benzocycloheptenes for Catalyst-Free, Visible-Light-Mediated [3 + 2]-Cycloadditions
Source: Bioconjug Chem. 2025 Feb 4;36(2):302–8. doi: 10.1021/acs.bioconjchem.4c00595 (PMC11843616; doi:10.1021/acs.bioconjchem.4c00595)
Supplement: Supplementary file 2 — bc4c00595_si_002.zip [file bc4c00595_si_002.zip › NMR/1c/Primary_NMR_Data_files/1H/pdata/1/intrng]

P 0
7.861330   7.580835
7.508114   6.930930
5.102822   4.815911
4.364613   3.782540
3.563460   3.301909
3.301603   0.867285
