# Supplementary material for: Development of Transiently Strainable Benzocycloheptenes for Catalyst-Free, Visible-Light-Mediated [3 + 2]-Cycloadditions
Source: Bioconjug Chem. 2025 Feb 4;36(2):302–8. doi: 10.1021/acs.bioconjchem.4c00595 (PMC11843616; doi:10.1021/acs.bioconjchem.4c00595)
Supplement: Supplementary file 2 — bc4c00595_si_002.zip [file bc4c00595_si_002.zip › NMR/1c/Primary_NMR_Data_files/1H/pdata/1/outd]

##TITLE= Parameter file, TopSpin 3.6.0
##JCAMPDX= 5.0
##DATATYPE= Parameter Values
##NPOINTS= 1	$$ modification sequence number
##ORIGIN= Bruker BioSpin GmbH
##OWNER= nmrsu
$$ 2021-10-28 00:31:59.928 -0500  nmrsu@PS312NMR
$$ M:/skharba/skharba/sk-boc-28/10/pdata/1/outd
$$ process C:\Bruker\TopSpin3.6.0\prog\mod\dirdata.exe
##$CURPLOT= <>
##$CURPRIN= <$>
##$DFORMAT= <normdp>
##$LAYOUT= <+/1D_H.xwp>
##$LFORMAT= <normlp>
##$PFORMAT= <normpl>
##END=
