# Supplementary material for: Development of Transiently Strainable Benzocycloheptenes for Catalyst-Free, Visible-Light-Mediated [3 + 2]-Cycloadditions
Source: Bioconjug Chem. 2025 Feb 4;36(2):302–8. doi: 10.1021/acs.bioconjchem.4c00595 (PMC11843616; doi:10.1021/acs.bioconjchem.4c00595)
Supplement: Supplementary file 2 — bc4c00595_si_002.zip [file bc4c00595_si_002.zip › NMR/1c/Primary_NMR_Data_files/1H/pdata/1/peaklist.xml]

<?xml version="1.0" encoding="UTF-8"?>
<PeakList>
  <PeakList1D>
    <PeakList1DHeader creator="nmrsu" date="2021-10-28T00:31:48.788-05:00" expNo="10" name="sk-boc-28" owner="" procNo="1" source="C:/NMRDATA/skharba">
      <PeakPickDetails>F1=16.187269ppm, F2=-3.837273ppm, MI=0.10cm, MAXI=10000.00cm, PC=1.000
      </PeakPickDetails>
    </PeakList1DHeader>
    <Peak1D F1="7.723319" intensity="4.031458e-001" type="0"/>
    <Peak1D F1="7.704988" intensity="4.459172e-001" type="0"/>
    <Peak1D F1="7.291396" intensity="1.567193e-001" type="0"/>
    <Peak1D F1="7.286479" intensity="1.871843e-001" type="0"/>
    <Peak1D F1="7.273663" intensity="3.518299e-001" type="0"/>
    <Peak1D F1="7.268707" intensity="3.970219e-001" type="0"/>
    <Peak1D F1="7.255844" intensity="2.446693e-001" type="0"/>
    <Peak1D F1="7.250505" intensity="3.184083e-001" type="0"/>
    <Peak1D F1="7.240202" intensity="1.846814e-001" type="0"/>
    <Peak1D F1="7.236621" intensity="1.960514e-001" type="0"/>
    <Peak1D F1="7.221544" intensity="4.493339e-001" type="0"/>
    <Peak1D F1="7.218513" intensity="4.775997e-001" type="0"/>
    <Peak1D F1="7.201956" intensity="8.732795e-001" type="0"/>
    <Peak1D F1="7.198407" intensity="6.114069e-001" type="0"/>
    <Peak1D F1="7.184069" intensity="2.198749e-001" type="0"/>
    <Peak1D F1="7.179145" intensity="1.423169e-001" type="0"/>
    <Peak1D F1="4.976229" intensity="5.823969e-001" type="0"/>
    <Peak1D F1="4.935377" intensity="6.026428e-001" type="0"/>
    <Peak1D F1="4.115472" intensity="1.931369e-001" type="0"/>
    <Peak1D F1="4.097678" intensity="6.206354e-001" type="0"/>
    <Peak1D F1="4.079857" intensity="6.727276e-001" type="0"/>
    <Peak1D F1="4.068604" intensity="2.691087e-001" type="0"/>
    <Peak1D F1="4.062117" intensity="3.892483e-001" type="0"/>
    <Peak1D F1="3.435020" intensity="3.277334e-001" type="0"/>
    <Peak1D F1="3.420341" intensity="3.372442e-001" type="0"/>
    <Peak1D F1="3.400727" intensity="3.940545e-001" type="0"/>
    <Peak1D F1="3.386045" intensity="3.985180e-001" type="0"/>
    <Peak1D F1="3.073262" intensity="3.833794e-001" type="0"/>
    <Peak1D F1="3.052228" intensity="3.940310e-001" type="0"/>
    <Peak1D F1="3.038941" intensity="3.201844e-001" type="0"/>
    <Peak1D F1="3.017908" intensity="3.307728e-001" type="0"/>
    <Peak1D F1="2.850346" intensity="5.553768e-001" type="0"/>
    <Peak1D F1="2.840173" intensity="8.392046e-001" type="0"/>
    <Peak1D F1="2.825618" intensity="5.336356e-001" type="0"/>
    <Peak1D F1="2.819331" intensity="3.392879e-001" type="0"/>
    <Peak1D F1="2.788387" intensity="1.117244e-001" type="0"/>
    <Peak1D F1="2.782256" intensity="1.034705e-001" type="0"/>
    <Peak1D F1="2.739935" intensity="1.454026e-001" type="0"/>
    <Peak1D F1="2.712035" intensity="1.427398e-001" type="0"/>
    <Peak1D F1="2.682541" intensity="2.613318e-001" type="0"/>
    <Peak1D F1="2.674126" intensity="2.715649e-001" type="0"/>
    <Peak1D F1="2.654853" intensity="2.409823e-001" type="0"/>
    <Peak1D F1="2.646331" intensity="2.468330e-001" type="0"/>
    <Peak1D F1="2.641808" intensity="2.161010e-001" type="0"/>
    <Peak1D F1="2.633265" intensity="2.171455e-001" type="0"/>
    <Peak1D F1="2.613994" intensity="2.050182e-001" type="0"/>
    <Peak1D F1="2.605573" intensity="2.102689e-001" type="0"/>
    <Peak1D F1="2.457563" intensity="2.158352e-001" type="0"/>
    <Peak1D F1="2.448865" intensity="2.186697e-001" type="0"/>
    <Peak1D F1="2.434399" intensity="1.103261e-001" type="0"/>
    <Peak1D F1="2.425392" intensity="2.474957e-001" type="0"/>
    <Peak1D F1="2.416755" intensity="2.346048e-001" type="0"/>
    <Peak1D F1="2.224004" intensity="5.363834e-001" type="0"/>
    <Peak1D F1="2.121690" intensity="1.084099e-001" type="0"/>
    <Peak1D F1="2.115429" intensity="1.492114e-001" type="0"/>
    <Peak1D F1="2.106815" intensity="1.419473e-001" type="0"/>
    <Peak1D F1="2.100753" intensity="1.152440e-001" type="0"/>
    <Peak1D F1="2.085614" intensity="1.759114e-001" type="0"/>
    <Peak1D F1="2.075560" intensity="2.378608e-001" type="0"/>
    <Peak1D F1="2.065830" intensity="1.648576e-001" type="0"/>
    <Peak1D F1="2.016416" intensity="1.022149e-001" type="0"/>
    <Peak1D F1="2.001300" intensity="2.171417e+000" type="0"/>
    <Peak1D F1="1.987209" intensity="1.495749e-001" type="0"/>
    <Peak1D F1="1.980426" intensity="1.955416e-001" type="0"/>
    <Peak1D F1="1.974236" intensity="2.598541e-001" type="0"/>
    <Peak1D F1="1.968133" intensity="2.932467e-001" type="0"/>
    <Peak1D F1="1.962019" intensity="2.177157e-001" type="0"/>
    <Peak1D F1="1.955836" intensity="1.335922e-001" type="0"/>
    <Peak1D F1="1.779111" intensity="1.039285e-001" type="0"/>
    <Peak1D F1="1.770021" intensity="1.468046e-001" type="0"/>
    <Peak1D F1="1.747072" intensity="4.686012e-001" type="0"/>
    <Peak1D F1="1.738103" intensity="3.455301e-001" type="0"/>
    <Peak1D F1="1.718867" intensity="5.216298e-001" type="0"/>
    <Peak1D F1="1.710689" intensity="4.196350e-001" type="0"/>
    <Peak1D F1="1.686639" intensity="1.025182e-001" type="0"/>
    <Peak1D F1="1.451408" intensity="1.500000e+001" type="0"/>
    <Peak1D F1="1.357407" intensity="1.256392e-001" type="0"/>
    <Peak1D F1="1.349438" intensity="1.477337e-001" type="0"/>
    <Peak1D F1="1.338128" intensity="1.350920e-001" type="0"/>
    <Peak1D F1="1.332006" intensity="1.173493e-001" type="0"/>
    <Peak1D F1="1.324620" intensity="1.627477e-001" type="0"/>
    <Peak1D F1="1.314719" intensity="1.464093e-001" type="0"/>
    <Peak1D F1="1.291816" intensity="1.331419e-001" type="0"/>
    <Peak1D F1="1.252262" intensity="5.656596e-001" type="0"/>
    <Peak1D F1="1.234452" intensity="1.115314e+000" type="0"/>
    <Peak1D F1="1.216635" intensity="5.648608e-001" type="0"/>
    <Peak1D F1="1.211165" intensity="1.013292e-001" type="0"/>
    <Peak1D F1="1.180031" intensity="1.936164e-001" type="0"/>
    <Peak1D F1="1.170094" intensity="2.100591e-001" type="0"/>
    <Peak1D F1="1.163865" intensity="1.438683e-001" type="0"/>
    <Peak1D F1="1.146689" intensity="2.403455e-001" type="0"/>
    <Peak1D F1="1.140451" intensity="2.688530e-001" type="0"/>
    <Peak1D F1="1.111505" intensity="1.874157e-001" type="0"/>
    <Peak1D F1="1.102787" intensity="1.679163e-001" type="0"/>
  </PeakList1D>
</PeakList>
