# Supplementary material for: Development of Transiently Strainable Benzocycloheptenes for Catalyst-Free, Visible-Light-Mediated [3 + 2]-Cycloadditions
Source: Bioconjug Chem. 2025 Feb 4;36(2):302–8. doi: 10.1021/acs.bioconjchem.4c00595 (PMC11843616; doi:10.1021/acs.bioconjchem.4c00595)
Supplement: Supplementary file 2 — bc4c00595_si_002.zip [file bc4c00595_si_002.zip › NMR/1d/Primary_NMR_Data_files/13C/audita.txt]

##TITLE= Audit trail, TopSpin 3.6.0
##JCAMPDX= 5.01
##ORIGIN= Bruker BioSpin GmbH
##OWNER= nmrsu
$$ M:/skharba/skharba/sk-p2-sm2-silica-spot2/11/audita.txt
##AUDIT TRAIL=  $$ (NUMBER, WHEN, WHO, WHERE, PROCESS, VERSION, WHAT)
(   1,<2021-10-21 00:15:53.475 -0500>,<nmrsu>,<PS312NMR>,<go4>,<TopSpin 3.6.0>,
      <created by zg
	started at 2021-10-21 00:14:18.555 -0500,
	POWCHK enabled, PULCHK disabled,
       configuration hash MD5:
       31 EF 33 9E 61 14 16 41 0D E1 3D 02 50 84 19 D8
       data hash MD5: 64K
       AA 5B D5 F2 E8 F5 8D 4B 99 87 BA 7C 02 53 ED C5>)
(   2,<2021-10-21 00:15:53.623 -0500>,<nmrsu>,<PS312NMR>,<audit>,<TopSpin 3.6.0>,
      <user comment:
       ICON-NMR User ID: skharba
       data hash MD5: 64K
       AA 5B D5 F2 E8 F5 8D 4B 99 87 BA 7C 02 53 ED C5>)
(   3,<2021-10-21 00:15:58.082 -0500>,<nmrsu>,<PS312NMR>,<dirdata>,<TopSpin 3.6.0>,
      <wrpa from 1 11 "sk-p2-sm2-silica-spot2" "C:/NMRDATA/skharba"
       data hash MD5: 64K
       AA 5B D5 F2 E8 F5 8D 4B 99 87 BA 7C 02 53 ED C5>)
##END=

$$ hash MD5
$$ 78 A3 5B 95 CF 85 17 E5 56 34 05 F3 E4 D0 DB BB
