# Supplementary material for: Development of Transiently Strainable Benzocycloheptenes for Catalyst-Free, Visible-Light-Mediated [3 + 2]-Cycloadditions
Source: Bioconjug Chem. 2025 Feb 4;36(2):302–8. doi: 10.1021/acs.bioconjchem.4c00595 (PMC11843616; doi:10.1021/acs.bioconjchem.4c00595)
Supplement: Supplementary file 2 — bc4c00595_si_002.zip [file bc4c00595_si_002.zip › NMR/1d/Primary_NMR_Data_files/13C/pdata/1/auditp.txt]

##TITLE= Audit trail, TopSpin 3.6.0
##JCAMPDX= 5.01
##ORIGIN= Bruker BioSpin GmbH
##OWNER= nmrsu
$$ M:/skharba/skharba/sk-p2-sm2-silica-spot2/11/pdata/1/auditp.txt
##AUDIT TRAIL=  $$ (NUMBER, WHEN, WHO, WHERE, PROCESS, VERSION, WHAT)
(   1,<2021-10-21 00:15:53.475 -0500>,<nmrsu>,<PS312NMR>,<go4>,<TopSpin 3.6.0>,
      <created by zg
	started at 2021-10-21 00:14:18.555 -0500,
	POWCHK enabled, PULCHK disabled,
       configuration hash MD5:
       31 EF 33 9E 61 14 16 41 0D E1 3D 02 50 84 19 D8
       data hash MD5: 64K
       AA 5B D5 F2 E8 F5 8D 4B 99 87 BA 7C 02 53 ED C5>)
(   2,<2021-10-21 00:15:53.623 -0500>,<nmrsu>,<PS312NMR>,<audit>,<TopSpin 3.6.0>,
      <user comment:
       ICON-NMR User ID: skharba
       data hash MD5: 64K
       AA 5B D5 F2 E8 F5 8D 4B 99 87 BA 7C 02 53 ED C5>)
(   3,<2021-10-21 00:15:55.253 -0500>,<nmrsu>,<PS312NMR>,<proc1d>,<TopSpin 3.6.0>,
      <Start of raw data processing
       ef LB = 0.3 FT_mod = 6 PKNL = 1 SI = 64K 
       data hash MD5: 64K
       BE 8B 19 42 F0 40 CA 02 F2 03 40 4D E1 27 2C 85>)
(   4,<2021-10-21 00:15:55.995 -0500>,<nmrsu>,<PS312NMR>,<proc1d>,<TopSpin 3.6.0>,
      <apk 
       data hash MD5: 64K
       C6 AF 2D 0A 82 86 F5 C9 0E DB 57 E3 99 F4 2F 51>)
(   5,<2021-10-21 00:15:56.205 -0500>,<nmrsu>,<PS312NMR>,<proc1d>,<TopSpin 3.6.0>,
      <abs ABSG = 5 
       data hash MD5: 64K
       B1 CE 14 9E E1 6A F2 8B B4 B0 E1 FD 6F 9E 00 29>)
(   6,<2021-10-21 00:15:58.180 -0500>,<nmrsu>,<PS312NMR>,<dirdata>,<TopSpin 3.6.0>,
      <wrpa from 1 11 "sk-p2-sm2-silica-spot2" "C:/NMRDATA/skharba"
       data hash MD5: 64K
       B1 CE 14 9E E1 6A F2 8B B4 B0 E1 FD 6F 9E 00 29>)
##END=

$$ hash MD5
$$ 8D 01 62 5A 12 61 20 D6 F0 CB F9 6C C3 72 A6 5E
