# Supplementary material for: Development of Transiently Strainable Benzocycloheptenes for Catalyst-Free, Visible-Light-Mediated [3 + 2]-Cycloadditions
Source: Bioconjug Chem. 2025 Feb 4;36(2):302–8. doi: 10.1021/acs.bioconjchem.4c00595 (PMC11843616; doi:10.1021/acs.bioconjchem.4c00595)
Supplement: Supplementary file 2 — bc4c00595_si_002.zip [file bc4c00595_si_002.zip › NMR/1d/Primary_NMR_Data_files/13C/pdata/1/peaklist.xml]

<?xml version="1.0" encoding="UTF-8"?>
<PeakList>
  <PeakList1D>
    <PeakList1DHeader creator="nmrsu" date="2021-10-21T00:15:56.288-05:00" expNo="11" name="sk-p2-sm2-silica-spot2" owner="" procNo="1" source="C:/NMRDATA/skharba">
      <PeakPickDetails>F1=16.160431ppm, F2=-3.864111ppm, MI=0.10cm, MAXI=10000.00cm, PC=1.000
      </PeakPickDetails>
    </PeakList1DHeader>
    <Peak1D F1="7.683911" intensity="6.287843e+000" type="0"/>
    <Peak1D F1="7.665484" intensity="6.761347e+000" type="0"/>
    <Peak1D F1="7.482662" intensity="1.172758e-001" type="0"/>
    <Peak1D F1="7.464013" intensity="1.287271e-001" type="0"/>
    <Peak1D F1="7.405738" intensity="7.204607e+000" type="0"/>
    <Peak1D F1="7.391659" intensity="9.040174e+000" type="0"/>
    <Peak1D F1="7.384735" intensity="9.597135e+000" type="0"/>
    <Peak1D F1="7.370798" intensity="8.050552e+000" type="0"/>
    <Peak1D F1="7.323547" intensity="2.050086e-001" type="0"/>
    <Peak1D F1="7.304994" intensity="2.092499e-001" type="0"/>
    <Peak1D F1="7.288442" intensity="2.110270e-001" type="0"/>
    <Peak1D F1="7.275566" intensity="1.864739e-001" type="0"/>
    <Peak1D F1="7.268762" intensity="1.918218e-001" type="0"/>
    <Peak1D F1="7.250860" intensity="2.625841e-001" type="0"/>
    <Peak1D F1="7.217463" intensity="2.522513e+000" type="0"/>
    <Peak1D F1="7.213503" intensity="2.800173e+000" type="0"/>
    <Peak1D F1="7.199599" intensity="5.580324e+000" type="0"/>
    <Peak1D F1="7.195675" intensity="6.004155e+000" type="0"/>
    <Peak1D F1="7.181823" intensity="4.037992e+000" type="0"/>
    <Peak1D F1="7.177296" intensity="4.536724e+000" type="0"/>
    <Peak1D F1="7.164852" intensity="3.280233e+000" type="0"/>
    <Peak1D F1="7.162315" intensity="3.369983e+000" type="0"/>
    <Peak1D F1="7.144519" intensity="7.327713e+000" type="0"/>
    <Peak1D F1="7.126082" intensity="1.311880e+001" type="0"/>
    <Peak1D F1="7.107445" intensity="3.613214e+000" type="0"/>
    <Peak1D F1="7.102460" intensity="3.236475e+000" type="0"/>
    <Peak1D F1="7.092349" intensity="8.750649e+000" type="0"/>
    <Peak1D F1="7.070369" intensity="1.500000e+001" type="0"/>
    <Peak1D F1="7.048449" intensity="7.447353e+000" type="0"/>
    <Peak1D F1="7.021156" intensity="4.708109e-001" type="0"/>
    <Peak1D F1="7.004664" intensity="3.578790e-001" type="0"/>
    <Peak1D F1="6.999146" intensity="3.410683e-001" type="0"/>
    <Peak1D F1="6.982668" intensity="3.297448e-001" type="0"/>
    <Peak1D F1="6.960947" intensity="2.311187e-001" type="0"/>
    <Peak1D F1="6.944182" intensity="1.506130e-001" type="0"/>
    <Peak1D F1="6.927312" intensity="1.426584e-001" type="0"/>
    <Peak1D F1="6.910774" intensity="1.161914e-001" type="0"/>
    <Peak1D F1="6.889540" intensity="1.000643e-001" type="0"/>
    <Peak1D F1="6.867925" intensity="1.059719e-001" type="0"/>
    <Peak1D F1="6.861275" intensity="1.003569e-001" type="0"/>
    <Peak1D F1="5.028243" intensity="7.964007e+000" type="0"/>
    <Peak1D F1="4.988007" intensity="8.207867e+000" type="0"/>
    <Peak1D F1="4.855841" intensity="1.046315e-001" type="0"/>
    <Peak1D F1="4.765038" intensity="4.411788e+000" type="0"/>
    <Peak1D F1="4.727270" intensity="1.168505e+001" type="0"/>
    <Peak1D F1="4.684236" intensity="1.247653e+001" type="0"/>
    <Peak1D F1="4.646457" intensity="4.743040e+000" type="0"/>
    <Peak1D F1="3.850607" intensity="2.169592e-001" type="0"/>
    <Peak1D F1="3.790790" intensity="5.819036e-001" type="0"/>
    <Peak1D F1="3.534761" intensity="1.044803e-001" type="0"/>
    <Peak1D F1="3.393806" intensity="1.050343e-001" type="0"/>
    <Peak1D F1="2.949752" intensity="1.062857e-001" type="0"/>
    <Peak1D F1="2.935610" intensity="1.409349e-001" type="0"/>
    <Peak1D F1="2.838357" intensity="1.186150e+000" type="0"/>
    <Peak1D F1="2.805933" intensity="4.702102e+000" type="0"/>
    <Peak1D F1="2.801806" intensity="4.775657e+000" type="0"/>
    <Peak1D F1="2.790694" intensity="4.681204e+000" type="0"/>
    <Peak1D F1="2.781018" intensity="1.009716e+001" type="0"/>
    <Peak1D F1="2.775340" intensity="9.022731e+000" type="0"/>
    <Peak1D F1="2.755310" intensity="1.168671e+000" type="0"/>
    <Peak1D F1="2.739290" intensity="1.145465e+000" type="0"/>
    <Peak1D F1="2.695194" intensity="1.253205e-001" type="0"/>
    <Peak1D F1="2.686796" intensity="1.191214e-001" type="0"/>
    <Peak1D F1="2.667053" intensity="1.083510e-001" type="0"/>
    <Peak1D F1="2.647903" intensity="1.186287e-001" type="0"/>
    <Peak1D F1="2.618359" intensity="1.261578e-001" type="0"/>
    <Peak1D F1="2.567036" intensity="1.365749e-001" type="0"/>
    <Peak1D F1="2.561598" intensity="1.646571e-001" type="0"/>
    <Peak1D F1="2.556105" intensity="1.486843e-001" type="0"/>
    <Peak1D F1="2.529040" intensity="2.453332e+000" type="0"/>
    <Peak1D F1="2.520784" intensity="2.749106e+000" type="0"/>
    <Peak1D F1="2.501263" intensity="2.836981e+000" type="0"/>
    <Peak1D F1="2.492458" intensity="3.622097e+000" type="0"/>
    <Peak1D F1="2.480576" intensity="2.830455e+000" type="0"/>
    <Peak1D F1="2.461062" intensity="2.593477e+000" type="0"/>
    <Peak1D F1="2.452792" intensity="2.807935e+000" type="0"/>
    <Peak1D F1="2.372613" intensity="1.501518e+000" type="0"/>
    <Peak1D F1="2.364866" intensity="3.404579e+000" type="0"/>
    <Peak1D F1="2.356327" intensity="3.475537e+000" type="0"/>
    <Peak1D F1="2.347314" intensity="1.834758e+000" type="0"/>
    <Peak1D F1="2.341034" intensity="1.938268e+000" type="0"/>
    <Peak1D F1="2.332577" intensity="3.832543e+000" type="0"/>
    <Peak1D F1="2.324055" intensity="3.768277e+000" type="0"/>
    <Peak1D F1="2.315808" intensity="1.664655e+000" type="0"/>
    <Peak1D F1="2.195492" intensity="1.142168e-001" type="0"/>
    <Peak1D F1="2.115764" intensity="1.074797e-001" type="0"/>
    <Peak1D F1="2.110301" intensity="1.463434e-001" type="0"/>
    <Peak1D F1="2.105341" intensity="1.775909e-001" type="0"/>
    <Peak1D F1="2.099795" intensity="1.577390e-001" type="0"/>
    <Peak1D F1="2.094211" intensity="1.414604e-001" type="0"/>
    <Peak1D F1="2.073418" intensity="2.837164e-001" type="0"/>
    <Peak1D F1="2.050804" intensity="4.063010e+000" type="0"/>
    <Peak1D F1="2.045494" intensity="6.805670e+000" type="0"/>
    <Peak1D F1="2.040161" intensity="9.146429e+000" type="0"/>
    <Peak1D F1="2.034876" intensity="7.276393e+000" type="0"/>
    <Peak1D F1="2.029122" intensity="4.783859e+000" type="0"/>
    <Peak1D F1="2.016480" intensity="2.934887e+000" type="0"/>
    <Peak1D F1="2.005029" intensity="2.396114e+000" type="0"/>
    <Peak1D F1="1.990448" intensity="2.338021e+000" type="0"/>
    <Peak1D F1="1.984773" intensity="2.836978e+000" type="0"/>
    <Peak1D F1="1.975673" intensity="2.754130e+000" type="0"/>
    <Peak1D F1="1.970228" intensity="2.024403e+000" type="0"/>
    <Peak1D F1="1.886407" intensity="1.191386e-001" type="0"/>
    <Peak1D F1="1.880863" intensity="1.341539e-001" type="0"/>
    <Peak1D F1="1.875640" intensity="1.270176e-001" type="0"/>
    <Peak1D F1="1.746680" intensity="1.353887e+000" type="0"/>
    <Peak1D F1="1.737948" intensity="1.342033e+000" type="0"/>
    <Peak1D F1="1.714035" intensity="3.326501e+000" type="0"/>
    <Peak1D F1="1.705656" intensity="2.914520e+000" type="0"/>
    <Peak1D F1="1.686005" intensity="2.942267e+000" type="0"/>
    <Peak1D F1="1.677761" intensity="3.124298e+000" type="0"/>
    <Peak1D F1="1.653832" intensity="1.395241e+000" type="0"/>
    <Peak1D F1="1.645108" intensity="1.287863e+000" type="0"/>
    <Peak1D F1="1.285317" intensity="1.015776e+000" type="0"/>
    <Peak1D F1="1.275574" intensity="1.282288e+000" type="0"/>
    <Peak1D F1="1.267568" intensity="1.776152e+000" type="0"/>
    <Peak1D F1="1.260313" intensity="1.158251e+000" type="0"/>
    <Peak1D F1="1.240396" intensity="2.739773e+000" type="0"/>
    <Peak1D F1="1.233582" intensity="2.814741e+000" type="0"/>
    <Peak1D F1="1.222546" intensity="1.341435e+000" type="0"/>
    <Peak1D F1="1.215690" intensity="1.649535e+000" type="0"/>
    <Peak1D F1="1.207093" intensity="2.910468e+000" type="0"/>
    <Peak1D F1="1.198879" intensity="2.159749e+000" type="0"/>
    <Peak1D F1="1.189777" intensity="9.782974e-001" type="0"/>
    <Peak1D F1="1.182899" intensity="8.512135e-001" type="0"/>
    <Peak1D F1="1.173015" intensity="1.156032e+000" type="0"/>
    <Peak1D F1="1.164597" intensity="8.489144e-001" type="0"/>
    <Peak1D F1="1.145854" intensity="1.458984e-001" type="0"/>
    <Peak1D F1="1.136329" intensity="1.133340e-001" type="0"/>
    <Peak1D F1="0.872997" intensity="1.669768e-001" type="0"/>
    <Peak1D F1="0.856137" intensity="1.130121e-001" type="0"/>
    <Peak1D F1="-0.000151" intensity="4.791447e+000" type="0"/>
  </PeakList1D>
</PeakList>
